# Supplementary material for: High phenotypic and phytochemical diversity of Bactris gasipaes (Arecaceae) fruits in Ecuador
Source: PLoS One. 2026 Mar 26;21(3):e0342904. doi: 10.1371/journal.pone.0342904 (PMC13020821; doi:10.1371/journal.pone.0342904)
Supplement: S2 Table — (XLSX) [file pone.0342904.s002.xlsx]

## Sheet: S2 Table
General information							Phenotypic characteristics of the plant						Phenotypic characteristics of the fruit						Proximal analyzes (%)						Vitamins		Minerals (mg/100 g dw)						Fatty acids profiles (%)									Sterols profiles (%)
Variety	Sample code	Number	Location	Altitude	Latitude	Longitude	Height of tallest trunk (m)	No. Trunks	Trunk circumference (cm)	Presence of spines1	No. Infructescences	No. fruits per infructescence	Average of fruit weight (g, n=10)	Average of fruit length (mm, n=10)	Average of fruit diameter (mm, n=10)	Average of fruit volume (mL, n=10)	Exocarp 1st color	Exocarp 2nd color	Water content	Dry matter	Ashes	Crude Protein	Crude fiber	Total oil	Tocopherols (mg/g oil)	β-carotenes (mg/100g dw)	Potasium	Calcium	Phosphorus	Magnesium	Sulfur	Sodium	Palmitic (16:0)	Palmitoleic (16:1n7)	Stearic (18:0)	Oleic (18:1n9)	Linoleic (18:2n6)	α-linolenic (18:3n3)	% SFA	% MUFA	% PUFA	Campesterol	Stigmasterol	Sitoesterol	Δ5-Avenasterol
gasipaes	Ani-01	01	Sani Isla, Sucumbíos	218	0°28'57.4"S	76°20'37.1"W	13	1	71	2	12	200	112.322	64.239	57.287	111.667	red	red	49.3106	50.6894	1.03	3.49125	0.84	8.92292	0.534776	--	554	135.4	131.8	76.6	25.6	48.2	36.1	6.82	1.395	36.56	16.095	3.025	37.495	43.38	19.12	8.27	8.33	54.2	25.19
gasipaes	Ani-01	02	Sani Isla, Sucumbíos	218	0°28'57.4"S	76°20'37.1"W	12	3	61	1	2	100	57.89	53.524	43.388	56	red	red	51.1646	48.8354	1.84	3.81281	1.3	5.37433	1.35766	--	554	159.2	128	78.8	38	46.8	27.575	10.635	0.85	38.73	17.54	4.67	28.425	49.365	22.21	6.78	7.12	52.915	28.985
gasipaes	Ani-01	03	Sani Isla, Sucumbíos	218	0°28'57.4"S	76°20'37.1"W	10	1	55	2	10	230	30.85	44.243	33.917	25.6667	red	red	51.2828	48.7172	1.5	4.0425	1.93	4.30551	1.67597	<LOD	628	183.6	124.6	86.8	51	60.4	29.71	12.305	0.975	39.26	10.745	7.005	30.685	51.565	17.75	7.055	11.905	52.42	25.455
gasipaes	Ani-01	04	Sani Isla, Sucumbíos	218	0°28'57.4"S	76°20'37.1"W	7	2	75	2	8	100	181.2	70.008	68.017	173.333	orange	green	54.1069	45.8931	1.24	4.08844	2.12	18.1686	0.174309	27.3	518	152.6	121.4	73.2	82	54.2	46.76	4.32	3.695	34.295	9.275	1.665	50.455	38.615	10.94	9.615	10.355	50.6	25.17
gasipaes	Ani-01	05	Sani Isla, Sucumbíos	218	0°28'57.4"S	76°20'37.1"W	12	2	64	1	2	100	63.05	61.663	45.417	61.6667	yellow	yellow	58.8802	41.1198	1.43	5.19094	0.85	7.29433	0.360226	3.9	486	144.4	142.8	68.2	25	45.6	35.89	5.715	1.555	38.345	15.13	3.375	37.445	44.06	18.505	14.165	<LOD	74.57	<LOD
gasipaes	Ani-01	06	Sani Isla, Sucumbíos	218	0°28'57.4"S	76°20'37.1"W	13	4	71	1	3	100	64.7625	45.162	50.379	66.3333	red	orange	50.0214	49.9786	1.21	4.82344	0.82	14.0751	0.313867	--	488	125.6	131	85.2	36.8	63.2	30.16	6.25	1.425	46.745	12.77	2.635	31.585	52.995	15.405	15.135	5.22	73.68	<LOD
gasipaes	Ani-01	07	Sani Isla, Sucumbíos	218	0°28'57.4"S	76°20'37.1"W	7	3	56	2	7	200	60.27	49.991	46.028	56.6667	red	red	52.1079	47.8921	1.71	3.58312	1.16	6.11906	0.365096	--	690	139	117.2	67.6	62.4	52.6	40.395	11.045	1	30.255	13.04	4.215	41.395	41.3	17.255	7.945	5.955	53.74	27.645
gasipaes	Ani-02	01	Sani Isla, Sucumbíos	226	0°28'57.4"S	76°20'37.1"W	5	1	60	2	6	20	60.2	52.548	46.126	58.6667	red	red	58.5788	41.4212	1.63	4.82344	0.9	5.07691	0.283313	10.8	600	153.4	132.8	81.6	86	44.2	42.37	12.355	1.295	17.085	21.7	5.2	43.665	29.44	26.9	7.61	9.855	50.77	28.39
gasipaes	Ani-02	02	Sani Isla, Sucumbíos	226	0°28'57.4"S	76°20'37.1"W	13	4	70	2	10	250	48.2	50.999	42.001	40	red	red	74.1312	25.8688	2.38	6.10969	2.36	11.568	0.33372	--	840	159.6	150.8	92.4	60.8	51.8	47.51	2.995	4.09	34.02	8.4	2.985	51.6	37.015	11.385	16.13	4.56	55.74	13.19
gasipaes	Ara-01	01	Arajuno, Pastaza	540	1°14'24.9"S	77°41'05.3"W	10	1	50	1	10	125	12.44	32.98	24.972	12.8	yellow	green	68.008	31.992	1.78667	6.15562	2.05333	4.27301	2.07378	--	692	117.2	139	74	51.1667	36.8333	35.6	8.54	1.555	27.115	18.43	8.76	37.155	35.655	27.19	12.095	10.035	56.485	13.965
gasipaes	Ara-01	01b	Arajuno, Pastaza	540	1°14'24.9"S	77°41'05.3"W	10	1	50	1	10	125	27.2	36.44	34.865	30	yellow	yellow	58.3615	41.6385	1.6	4.68562	0.546667	5.59604	1.21535	--	586	114.2	114.4	69.2	43.1667	42.6667	34.785	8.285	1.215	30.755	17.415	7.55	36	39.04	24.965	9.55	10.87	51.805	23.565
gasipaes	Ara-01	02	Arajuno, Pastaza	540	1°14'24.9"S	77°41'05.3"W	9	2	47	1	1	35	68.9857	47.5686	50.2114	67.1429	red	red	48.6133	51.3867	1.48	3.76687	0.5	13.3258	0.202769	--	548	104.4	117	69.4	26	37.6667	27.02	6.945	0.925	51.055	11.855	2.205	27.945	58	14.06	9.09	9.755	55.1	22.88
gasipaes	Ara-01	03	Arajuno, Pastaza	540	1°14'24.9"S	77°41'05.3"W	11	1	44	1	4	50	84.04	51.6611	49.7478	82	orange	green	53.4898	46.5102	1.51333	6.79875	0.52	8.41945	0.248694	--	720	134.8	98.4	85.2	27.6667	46.5	31.36	6.67	1.275	41.54	16.295	2.86	32.635	48.21	19.155	9.2	9.22	48.47	26.395
gasipaes	Ara-01	04	Arajuno, Pastaza	540	1°14'24.9"S	77°41'05.3"W	10	4	53	1	4	120	39.9625	46.145	36.8812	40	red	red	53.8332	46.1668	1.45333	5.145	0.913333	12.3382	0.259135	--	578	126.4	92.6	83.8	22.1667	35.5	20.185	9.305	0.665	57.49	9.585	2.055	20.85	66.795	11.64	7.77	17.5	39.575	27.885
gasipaes	Chu-01	01	Churuyacu, Napo	540	0°46'15.3"S	77°34'55.1"W	16	2	28	1	5	118	27.92	39.97	34.274	20.3333	yellow	red	48.2504	51.7496	1.1	6.615	0.5	10.7959	0.750436	5.6	322	191.4	103.4	94.6	22.3333	44.8333	22.005	6.46	0.825	49.335	18.005	3.37	22.83	55.795	21.375	10.14	11.01	43.91	30.635
gasipaes	Coc-01	01	El Coca, Orellana	300	0°27'07.4"S	76°59'38.2"W	nd	nd	nd	nd	nd	100	56.58	56.011	43.41	53.3333	orange	yellow	53.4538	46.5462	1.06	4.7775	0.87	5.15636	0.694421	--	360	138.4	100	78.2	62.8	45.4	43.685	6.295	2.06	19.995	23.36	4.6	45.745	26.29	27.96	12.96	<LOD	49.77	29.85
gasipaes	Coc-01	02	El Coca, Orellana	300	0°27'07.4"S	76°59'38.2"W	nd	nd	nd	nd	nd	200	43.42	50.004	38.378	43	red	yellow	55.6707	44.3293	1.49	3.62906	0.91	8.15194	0.212325	10.5	472	120	126.4	79.8	17	46.2	38.945	4.465	2.545	40.23	10.545	3.265	41.49	44.695	13.81	7.12	6.68	52.175	28.36
gasipaes	Coc-01	03	El Coca, Orellana	300	0°27'07.4"S	76°59'38.2"W	nd	nd	nd	nd	nd	200	82.4	53.078	53.261	80	yellow	yellow	49.4785	50.5215	1.4	4.63969	1.06	8.43834	0.271421	<LOD	536	144.4	119.6	84	49.6	49	32.965	8.16	1.9	34.41	19.075	3.48	34.865	42.57	22.555	7.8	9.785	55.41	23.315
gasipaes	Coc-01	04	El Coca, Orellana	300	0°27'07.4"S	76°59'38.2"W	nd	nd	nd	nd	nd	100	80.75	53.145	54.218	83	yellow	yellow	65.6579	34.3421	1.15	5.55844	0.87	9.12655	0.912723	--	462	163	126.6	78.4	48.8	43.6	38.42	2.975	7.395	30.7	17.56	2.955	45.815	33.675	20.515	8.055	13.285	51.26	22.145
gasipaes	Fra-01	01	San Francisco, Orellana	278	0°21'20.9"S	76°52'29.0"W	5	2	30	1	3	24	66.98	59.854	45.468	62.6667	red	red	60.2623	39.7377	1.53	5.69625	1.04	10.3183	0.279193	--	474	155.6	105	89	105.8	63.2	35.805	4.31	2.14	39.275	15.505	2.97	37.945	43.585	18.475	11.685	3.315	62.365	12.04
gasipaes	Fra-01	02	San Francisco, Orellana	310	0°30'07.3"S	77°09'24.6"W	11	8	33	1	2	100	71.29	55.189	49.077	66.3333	yellow	yellow	50.3908	49.6092	1.26	4.13437	1.68	7.94311	0.316503	--	454	121.2	135.2	70.4	63	41.4	46.78	4.56	2.63	21.975	20.97	3.085	49.41	26.535	24.055	7.475	7.83	53.69	25.685
gasipaes	Jatun	01	Santa Clara, Jatun, Pastaza	900	1°17'20.4"S	77°49'09.7"W	nd	nd	nd	nd	nd	nd	nd	nd	nd	nd	yellow	orange	50.2696	49.7304	0.87	4.54781	1.18	8.52403	0.333734	--	408	156.2	109.8	77.6	75.8	63	29.39	4.325	1.6	34.38	26.13	4.175	30.99	38.705	30.305	10.425	16.275	47.74	17.03
gasipaes	Jatun	02	Santa Clara, Jatun, Pastaza	900	1°17'20.4"S	77°49'09.7"W	nd	nd	nd	nd	nd	nd	nd	nd	nd	nd	red	orange	54.3788	45.6212	1.25	4.50188	0.91	13.6252	0.266558	--	446	123	118.8	66.4	73.2	40.2	30.035	3.575	1.595	44.625	17.46	2.71	31.63	48.2	20.17	6.86	10.775	61.405	14.91
gasipaes	Jatun	04	Santa Clara, Jatun, Pastaza	900	1°17'20.4"S	77°49'09.7"W	nd	nd	nd	nd	nd	nd	nd	nd	nd	nd	green	yellow	55.5123	44.4877	1.16	4.27219	1.89	9.32149	0.210897	--	532	147	120.6	76	70	46.6	22.615	4.445	0.73	49.525	19.575	3.105	23.345	53.97	22.68	13.055	2.77	61.58	9.85
gasipaes	Jatun	05	Santa Clara, Jatun, Pastaza	900	1°17'20.4"S	77°49'09.7"W	nd	nd	nd	nd	nd	nd	nd	nd	nd	nd	yellow	green	50.1247	49.8753	1.57	4.50188	0.82	16.7021	0.388663	--	526	151.2	112.8	73.6	88.8	40	16.46	7.105	0.655	57.48	15.815	2.49	17.115	64.585	18.305	12.16	<LOD	54.88	21.625
gasipaes	Jatun	03	Santa Clara, Jatun, Pastaza	900	1°17'20.4"S	77°49'09.7"W	nd	nd	nd	nd	nd	nd	nd	nd	nd	nd	orange	orange	51.2293	48.7707	1.37	4.50188	2.17	17.6305	0.533108	--	542	174.2	98.8	71.8	65.4	52	17.83	3.49	1.185	60.295	15.38	1.825	19.015	63.785	17.205	10.765	<LOD	45.8	33.18
gasipaes	Kap-01	1	Kapawi, Orellana	900	0°15'10.9"S	76°50'41.3"W	nd	nd	nd	nd	nd	nd	39.46	39.46	31.16	22.571	white	white	74.813	25.187	2.35333	10.2441	2.49333	3.43255	0.439287	<LOD	646	329.4	155.2	149.4	57.5	38.3333	28.185	5.79	1.07	20.895	31.4	12.655	29.255	26.685	44.055	10.28	13.4	45.98	25.905
gasipaes	Kap-01	2	Kapawi, Orellana	200	0°15'10.9"S	76°50'41.3"W	nd	nd	nd	nd	nd	nd	45.66	45.66	35.26	33.857	yellow	yellow	67.6206	32.3794	1.88667	6.38531	1.92	4.33992	1.35983	--	688	178.4	111.4	100	35.5	42.5	35.46	2.905	2.565	30.185	20.485	8.395	38.025	33.09	28.88	8.73	10.26	46.9	31.4
gasipaes	Kap-01	3	Kapawi, Orellana	200	0°15'10.9"S	76°50'41.3"W	nd	nd	nd	nd	nd	nd	40.4	40.4	39.48	31	orange	green	66.2675	33.7325	1.60667	7.7175	0.74	9.6717	0.733876	--	588	203	107.6	95.4	19.5	40	41.33	3.825	3.435	33.27	15.645	2.495	44.765	37.095	18.14	12.17	9.2	52.33	22.24
gasipaes	Lag-01	01	Lago Agrio, Sucumbíos	200	0°04'18.8"N	76°53'25.7"W	nd	nd	nd	nd	nd	75	26.7444	38.631	34.307	26	orange	orange	52.5327	47.4673	1.26	4.18031	0.82	11.8758	1.06144	--	590	133	122	69.4	41.8	40.6	42.12	4	3.715	39.19	8.905	2.07	45.835	43.19	10.975	9.535	11.1	54.865	18.945
gasipaes	Lag-01	02	Lago Agrio, Sucumbíos	283	0°04'18.8"N	76°53'25.7"W	nd	nd	nd	nd	nd	42	69.3667	55.6514	49.3857	63	orange	orange	47.7615	52.2385	1.34	5.23687	0.84	13.2247	0.323773	--	424	109.2	131	79.6	57.2	52.6	40.665	8.17	1.845	31.87	14.725	2.73	42.51	40.04	17.455	9.44	9.725	50.505	25.18
gasipaes	Lag-01	03	Lago Agrio, Sucumbíos	283	0°04'18.8"N	76°53'25.7"W	nd	nd	nd	nd	nd	155	47.7333	41.6337	nd	44.3333	red	red	51.355	48.645	1.39	5.32875	0.86	10.7745	0.451418	--	544	103.6	151.4	69.2	87.2	31.4	27.82	7.515	1.195	46.55	13.2	3.72	29.015	54.065	16.92	7.4	13.25	59.035	14.725
gasipaes	Lag-01	04	Lago Agrio, Sucumbíos	283	0°04'18.8"N	76°53'25.7"W	nd	nd	nd	nd	nd	36	nd	48.5057	52.4	61.6667	red	orange	58.4412	41.5588	1.22	4.41	1.19	7.78212	0.313196	--	570	126.2	135	75	41	38	25.405	5.51	1.575	48.105	15.93	3.475	26.98	53.615	19.405	11.515	14.44	53.04	14.805
gasipaes	Lag-01	05	Lago Agrio, Sucumbíos	283	0°04'18.8"N	76°53'25.7"W	nd	nd	nd	nd	nd	69	84.7	59.328	51.698	78.6667	red	green	57.1354	42.8646	1.63	4.91531	1.25	11.9562	0.12783	--	586	173.6	149.8	87	52	42.4	33.065	4.655	2.495	42.76	14.605	2.42	35.56	47.415	17.025	10.3	13.52	58.3	12.36
gasipaes	Lim-01	01	Limoncocha, Sucumbíos	283	0°23'11.6"S	76°38'11.9"W	10	4	42	2	7	200	78.06	55.6	51.1	74.3333	red	red	63.5947	36.4053	1.46	5.09906	1.42	8.05644	0.415901	--	574	148	137	82.4	28.8	39	32.555	7.09	1.96	41.74	13.25	3.41	34.515	48.83	16.66	8.56	11.105	49.44	26.085
gasipaes	Lim-01	02	Limoncocha, Sucumbíos	270	0°23'11.6"S	76°38'11.9"W	16	9	57	2	8	200	104.2	58.7	55	92.3333	red	green	51.3319	48.6681	1.53	4.73156	2.4	7.71595	0.721568	--	520	128.8	138	75	35.8	37.6	32.66	6.345	1.46	43.025	13.775	2.745	34.12	49.37	16.52	7.41	9.06	56.34	22.725
gasipaes	Lim-01	03	Limoncocha, Sucumbíos	270	0°23'11.6"S	76°38'11.9"W	16	2	62	2	7	250	44.93	44.7	40.8	44.6667	yellow	yellow	56.311	43.689	2.17	3.26156	0.87	13.2221	0.473071	10.5	780	127	141.6	78	74.6	38.6	39.735	5.725	1.655	41.81	8.935	2.14	41.39	47.535	11.075	8.7	9.75	49.81	28.315
gasipaes	Lui-01	01	San Luis, Archidona, Napo	270	0°56'04.4"S	77°45'04.7"W	nd	nd	nd	nd	nd	215	36.91	41.638	38.923	39.6667	red	red	53.8597	46.1403	1.41333	5.83406	0.48	9.77908	0.587598	--	506	184.2	98.8	78	54.5	40.8333	23.445	6.83	0.975	48.7	16.54	3.505	24.42	55.53	20.045	6.345	13.455	55.335	22.6
gasipaes	Lui-01	02	San Luis, Archidona, Napo	602	0°56'04.4"S	77°45'04.7"W	nd	nd	nd	nd	nd	76	34.07	46.164	35.207	35.3333	green	orange	54.3719	45.6281	1.44	5.69625	1.11333	4.59269	0.934754	--	438	212	116.4	82.2	24.5	44.5	20.255	4.08	0.735	42.255	26.95	5.725	20.99	46.335	32.675	5.52	8.27	57.655	24.83
gasipaes	Lui-01	03	San Luis, Archidona, Napo	613	0°56'04.4"S	77°45'04.7"W	nd	nd	nd	nd	nd	134	59.35	50.112	45.3	51.6667	red	orange	56.4356	43.5644	1.62	5.88	1.05333	8.50113	0.828018	--	622.2	139.6	103.6	70.8	50.1667	39	24.98	9.11	0.69	37.76	23.735	3.72	25.67	46.87	27.455	14.89	11.725	55.005	13.125
gasipaes	Lui-02	01	San Luis, Archidona, Napo	614	0°56'04.4"S	77°45'04.7"W	nd	nd	nd	nd	nd	66	77.34	50.064	51.225	71.3333	red	yellow	42.9668	57.0332	0.926667	4.36406	0.2	16.0698	0.311036	--	420	122.6	100.6	61.6	64.6667	47	28.745	6.855	1.195	49.79	11.99	1.425	29.94	56.645	13.415	8.595	3.94	48.295	33.07
gasipaes	Mash-01	01a	Mashpi, Sto. Domingo de los Tsachilas	615	0°10'22.9"N	78°52'56.0"W	nd	nd	nd	nd	nd	nd	37.55	37.55	39.81	32	green	yellow	47.3772	52.6228	1.33	4.64	0.24	9.30659	0.515158	--	440	150	100	58	78.8333	35.8333	17.27	4.3	0.725	57.125	16.95	3.635	17.995	61.425	20.585	10.2	13.595	59.985	13.28
gasipaes	Mash-01	01b	Mashpi, Sto. Domingo de los Tsachilas	615	0°10'22.9"N	78°52'56.0"W	nd	nd	nd	nd	nd	nd	37.55	37.55	39.81	32	orange	green	49.7321	50.2679	1.48	4.91531	0.953333	7.17973	1.31654	--	532	108.4	101.2	46.4	73.8333	46.5	23.695	6.4395	0.79	48.75	14.745	5.555	24.485	55.1895	20.3	12.925	2.655	61.9	19.055
gasipaes	Mon-01	01	Mercado de Mondoyacu, Archidona, Napo	600	0°54'48.9"S	77°48'27.9"W	nd	nd	nd	nd	nd	82	67.45	50.484	50.171	63	orange	orange	45.5591	54.4409	1.26	4.36406	0.22	11.9319	0.614852	--	458	133.8	103	74.4	13.8167	39.1667	32.655	5.73	1.395	45.595	12.305	2.315	34.05	51.325	14.62	6.73	10.335	50.865	29.38
gasipaes	Nue-01	01	Nueva Esperanza, Archidona, Napo	601	0°50'55.0"S	77°46'22.5"W	10	2	69	1	6	142	42.02	50.628	39.42	44	red	red	52.3042	47.6958	1.08667	5.83406	0.28	12.5801	1.29305	--	350	133	88.8	63	50.6667	43.8333	28.985	2.73	2.155	44.7	18.92	2.505	31.14	47.43	21.425	21.61	15.895	47.365	7.745
gasipaes	Nue-01	02	Nueva Esperanza, Archidona, Napo	600	0°50'55.0"S	77°46'22.5"W	8.5	2	16	1	3	69	45.53	52.921	40.338	39.6667	orange	green	51.1759	48.8241	1.22667	4.82344	0.166667	8.40618	1.52937	--	454	220.4	90.2	92.2	43.1667	41.5	22.235	7.23	0.715	38.76	27.14	3.915	22.95	45.99	31.055	8.855	3.17	60.07	21.835
gasipaes	Nue-01	03	Nueva Esperanza, Archidona, Napo	600	0°49'46.8"S	77°34'15.5"W	13	4	60	1	5	41	74.34	59.217	50.834	73.3333	green	yellow	58.7462	41.2538	1.18667	5.83406	0.766667	7.43867	0.513631	--	434	130.6	104.2	74.4	40.5	46.6667	32.13	8.16	0.87	29.635	25.235	3.97	33	37.795	29.205	9.26	14.77	47.005	27.125
gasipaes	Nue-01	04	Nueva Esperanza, Archidona, Napo	600	0°50'40.2"S	77°34'13.6"W	14	3	73	1	9	185	29.54	43.934	41.574	20	green	yellow	48.0696	51.9304	1.06667	4.41	0.26	23.4013	0.937218	--	366	146.2	88	77.4	68.3333	49.6667	20.165	3.405	1.42	63.08	10.84	1.08	21.585	66.485	11.92	8.275	10.79	54.47	22.16
gasipaes	Nue-01	05	Nueva Esperanza, Archidona, Napo	600	0°47'05.9"S	77°46'21.6"W	10	2	62	1	8	85	72.81	61.853	50.974	69	green	orange	53.6012	46.3988	0.933333	4.82344	0.453333	14.9936	0.81132	--	334	114.6	84	61.4	50.6667	45	14.82	3.975	0.54	59.875	17.95	2.845	15.36	63.85	20.795	3.73	3.49	63.135	27.595
gasipaes	Nue-01	07	Nueva Esperanza, Archidona, Napo	600	0°48'38.2"S	77°34'21.0"W	12.5	1	46	1	6	98	45.48	56.26	53.124	34.6667	orange	green	50.3412	49.6588	1.09333	5.42062	0.706667	11.4568	0.591588	--	390	144.4	89	74.2	44.8333	43.1667	25.725	3.18	1.76	51.075	15.705	2.555	27.485	54.255	18.26	15.125	6.78	50.355	21.385
gasipaes	Pat-01	01	Patayacu, Orellana	288	0°29'11.9"S	77°02'02.1"W	12	3	43	1	4	250	31.88	47.48	37.39	34.3333	red	green	60.0237	39.9763	1.13	6.06375	1.44	6.88454	0.712393	--	470	160.8	99.6	99.2	42	45.2	36.415	8.085	2.395	31.43	17.545	4.135	38.81	39.515	21.68	6.575	5.985	49.02	33.14
gasipaes	Pat-01	02	Patayacu, Orellana	288	0°29'11.9"S	77°02'02.1"W	8	3	50	2	3	300	40.43	58.623	36.532	26.6667	red	green	57.4134	42.5866	1.31	7.57969	1.41	12.7847	0.509915	--	430	137	124.4	76.8	86.2	55.8	31.425	9.155	0.98	50.64	6.155	1.645	32.405	59.795	7.8	9.23	9.865	48.5	29.585
gasipaes	Pat-01	03	Patayacu, Orellana	288	0°29'11.9"S	77°02'02.1"W	26	2	60	2	7	175	28.44	46.301	33.259	26	red	red	51.2515	48.7485	1.39	3.95062	0.95	13.6265	0.280276	--	438	139	109.6	68.2	27.8	41.8	33.23	8.48	1.01	47.58	8.285	1.415	34.24	56.06	9.7	6.66	6.97	43.935	36.895
gasipaes	Pat-01	04	Patayacu, Orellana	288	0°29'11.9"S	77°02'02.1"W	10	10	48	1	4	70	65.8	38.405	22.048	60	red	green	54.8545	45.1455	1.31	5.23687	0.93	8.94125	0.0949122	--	500	170.4	113.2	79.6	50.4	56.6	27.22	9.87	1.2	41.55	17.08	3.075	28.42	51.42	20.155	8.365	6.375	48.235	32.235
gasipaes	Pat-02	01	Patayacu, Orellana	288	0°29'11.9"S	77°02'02.1"W	7	8	50	1	8	55	63.03	47.515	49.479	56.6667	yellow	yellow	62.2945	37.7055	1.81	5.37469	1.74	14.891	0.262701	<LOD	636	151.4	122.4	91.2	65.8	60.8	33.07	3.125	4.905	43.63	13.355	1.92	37.975	46.755	15.275	10.855	13.215	49.94	19.1
gasipaes	Pat-02	02	Patayacu, Orellana	290	0°29'11.9"S	77°02'23.9"W	12	6	56	1	5	275	29.14	40.858	34.118	24.6667	red	red	52.6989	47.3011	0.87	6.01781	1	6.35178	1.55872	--	356	148.6	105.8	78.2	60	59	30.97	7.175	1.565	33.38	20.105	6.805	32.535	40.555	26.91	9.49	12.06	46.76	28.395
gasipaes	Pat-02	03	Patayacu, Orellana	290	0°29'11.9"S	77°02'23.9"W	6	3	44	2	5	50	67.43	52.989	48.037	64.6667	red	red	58.8811	41.1189	1.33	4.31812	1.09	4.39549	0.532029	--	502	151	97.6	64.4	71	56	36.22	5.935	1.79	28.265	21.175	6.615	38.01	34.2	27.79	8.82	10.28	50.77	26.375
gasipaes	Pat-02	04	Patayacu, Orellana	290	0°29'11.9"S	77°02'23.9"W	10	12	56	2	5	90	79.65	57.725	49.911	77.3333	green	orange	59.1211	40.8789	1.7	5.69625	0.95	8.05742	0.137692	--	534	199.2	118.6	104.8	47.6	53.4	32.84	6.885	1.055	36.21	20.03	2.975	33.895	43.095	23.005	6.605	10.44	56.28	23.68
gasipaes	Puma	01	Pueblo Unido, Sta. Clara, Pastaza	290	1°15'10.1"S	77°53'00.6"W	18	5	56	2	5	200	nd	nd	nd	nd	yellow	yellow	55.4123	44.5877	1.38	4.63969	1.34	16.062	0.066757	<LOD	490	121.6	107	65	52.6	50.8	15.595	4.615	0.575	60.59	16.385	2.24	16.17	65.205	18.625	21.5	<LOD	47.08	21.44
gasipaes	Ruc-01	01	Rucullacta, Napo	522	0°56'42.2"S	77°45'07.1"W	8	2	44	2	4	100	72.29	58.934	49.271	69.3333	red	red	52.3585	47.6415	1.65	4.59375	1.06	8.27154	0.688728	--	496	188.6	140	99.8	65.4	51.2	27.23	10.655	0.91	43.655	14.81	2.75	28.14	54.31	17.56	8.25	14.36	46.89	23.4
gasipaes	Ruc-01	02	Rucullacta, Napo	522	0°56'42.2"S	77°45'07.1"W	15	2	53	1	7	100	62.88	53.085	46.076	63	orange	green	54.5483	45.4517	1.25	4.91531	0.84	5.13077	0.977555	--	442	163.8	133.6	92.2	42.6	39.4	26.065	7.995	0.96	38.515	20.995	5.475	27.025	46.51	26.47	10.185	<LOD	57.81	23.19
gasipaes	Ruc-01	03	Rucullacta, Napo	631	0°56'42.2"S	77°45'07.1"W	15	11	57	1	2	100	44.79	44.67	41.985	38.6667	red	red	49.6505	50.3495	1.42	4.36406	1.02	8.95847	1.24737	--	518	134	121.8	72.6	60	48.2	40.88	7.585	1.395	26.305	20.215	3.62	42.275	33.89	23.835	13.58	<LOD	55.33	22.34
gasipaes	Rum-01	01	Rumiñahui, Archidona, Napo	631	0°56'07.2"S	77°45'11.6"W	18	1	71	1	7	146	46.25	49.816	40.162	42	yellow	green	48.8049	51.1951	1.17333	4.7775	0.706667	17.8192	0.501222	--	372	151	91.6	62	68.3333	42.6667	22.965	7.425	0.66	55.52	11.775	1.655	23.625	62.945	13.43	7.345	2.94	53.53	32.055
gasipaes	San-01	01	Joya de los Sachas, Orellana	276	0°21'21.9"S	76°52'18.4"W	7.5	3	54	1	4	50	39.9286	42.0312	41.5725	39.6667	red	red	57.4675	42.5325	1.9	5.69625	0.92	21.5312	0.390393	--	810	159.6	133.8	97.2	29.8	63.2	35.25	9.2	0.825	50.065	3.715	0.945	36.075	59.265	4.66	9.265	12.66	56.295	17.42
gasipaes	San-01	02	Joya de los Sachas, Orellana	276	0°21'21.9"S	76°52'18.4"W	8	5	65	2	8	80	39.76	44.4643	42.4129	38.3333	red	red	52.6517	47.3483	2.11	5.55844	1.85	13.6467	0.337088	--	740	140.8	152	85.2	48.8	36	36.6	9.335	0.965	38.4	12.235	2.465	37.565	47.735	14.7	10.34	14.715	56.1	15.07
gasipaes	San-01	03	Joya de los Sachas, Orellana	276	0°21'21.9"S	76°52'18.4"W	8	12	65	1	8	60	26.025	32.6012	37.4825	23.3333	orange	red	55.4463	44.5537	1.92	5.145	1.45	9.79506	0.87341	7.9	760	126	136	78.2	57.4	48	28.75	4.23	1.705	49.77	12.965	2.585	30.455	54	15.55	10.39	14.405	47.655	20.965
gasipaes	San-01	04	Joya de los Sachas, Orellana	276	0°21'21.9"S	76°52'18.4"W	9	8	70	1	8	230	20.6833	39.1933	30.99	18.6667	red	red	63.2183	36.7817	1.49	5.05312	0.89	9.06825	0.46004	--	776	147	134	69.4	59.2	59.8	19.215	7.545	0.915	57.94	10.3	4.085	20.13	65.485	14.385	9.415	11.02	54.96	17.995
gasipaes	San-01	05	Joya de los Sachas, Orellana	276	0°21'21.9"S	76°52'18.4"W	13	4	69	1	15	200	27.0667	42.005	34.7783	27.3333	orange	orange	67.4088	32.5912	2.7	6.15562	2.12	16.0224	0.112592	8	988	169.4	144.2	94.6	83.6	44.6	28.915	6.09	1.27	48.455	12.38	2.895	30.185	54.545	15.275	12.145	13.625	48.45	21.1
gasipaes	San-01	06	Joya de los Sachas, Orellana	276	0°21'21.9"S	76°52'18.4"W	9	5	63	1	4	250	26.2286	34.7543	36.5514	30	red	red	50.6825	49.3175	2	5.60437	1.11	7.75558	0.406315	--	790	127	150.8	73.8	65.6	46.2	24.845	9.195	0.595	49.77	12.265	3.33	25.44	58.965	15.595	11.95	16.315	53.095	14.875
gasipaes	San-01	07	Joya de los Sachas, Orellana	276	0°21'21.9"S	76°52'18.4"W	6	3	54	1	9	70	37.56	45.2386	37.86	35.3333	red	red	55.0818	44.9182	1.5	4.18031	0.92	4.70713	0.303063	--	696	151.8	126	78.8	36.4	40.6	33.72	9.675	1.105	26.1	22.175	7.225	34.825	35.775	29.4	16.845	20.17	54.33	<LOD
gasipaes	San-01	08	Joya de los Sachas, Orellana	276	0°21'21.9"S	76°52'18.4"W	8	6		1	2	92	82.76	62.1614	49.3043	84.6667	orange	yellow	70.6343	29.3657	2.69	6.43125	1.94	24.1147	0.642993	--	1132	160.6	148.4	91.2	90.6	46.4	34.955	9.025	0.95	49.82	4.365	0.875	35.905	58.845	5.24	6.71	10.715	59.41	16.77
gasipaes	San-01	09	Joya de los Sachas, Orellana	276	0°21'21.9"S	76°53'25.7"W	7	8	61	1	4	120	32.35	35.7833	39.6917	32.3333	red	red	57.5396	42.4604	1.69	5.28281	1	12.9144	0.252852	--	668	159.2	115.8	69	72	43	16.43	7.205	0.52	67.475	6.82	1.545	16.95	74.68	8.365	9.76	14.53	55.55	19.665
gasipaes	San-01	10	Joya de los Sachas, Orellana	276	0°21'21.9"S	76°53'25.7"W	12	13	62	2	4	275	70.57	57.69	47.938	68.3333	yellow	green	53.9275	46.0725	1.83	5.09906	1.24	14.3103	0.29962	--	648	147	129.6	80.6	65.6	47	29.075	6.64	1.28	52.635	8.63	1.74	30.355	59.275	10.37	11.06	12.075	51.515	11.085
gasipaes	San-01	11	Joya de los Sachas, Orellana	278	0°21'20.9"S	76°52'29.0"W	10	7	64	2	4	270	33.12	44.225	35.595	32.3333	red	red	53.8036	46.1964	1.8	4.5	1.27	11.2393	0.436939	--	544	114.2	130.2	65.2	64.6	36	37.995	8.025	1.22	39.055	11.235	2.465	39.215	47.08	13.7	9.085	14.16	53.445	17.445
gasipaes	San-01	12	Joya de los Sachas, Orellana	278	0°21'20.9"S	76°52'29.0"W	6	9	50	3	8	200	35.97	44.134	36.635	33.6667	yellow	yellow	61.62	38.38	2.2	4.7775	1.82	8.51016	0.782238	--	802	164.4	131.8	82.2	40.8	45.8	38.37	4.56	2.06	39.855	11.045	4.11	40.43	44.415	15.155	12.805	14.715	54.2	13.19
gasipaes	San-01	13	Joya de los Sachas, Orellana	278	0°21'20.9"S	76°52'29.0"W	8	12	67	1	10	100	45.54	49.573	40.219	42.6667	red	orange	49.0588	50.9412	1.49	4.96125	0.92	18.7238	0.39405	--	600	139.2	138	80.2	70.2	60.4	35.565	4.33	2.465	46.3	9.945	1.4	38.03	50.63	11.345	10.365	13.095	52.575	16.11
gasipaes	San-01	14	Joya de los Sachas, Orellana	278	0°21'20.9"S	76°52'29.0"W	7	8	55	2	8	100	52.14	50.733	44.047	51	orange	orange	63.2726	36.7274	2.01	5.5125	1.37	10.9704	0.418577	6.7	842	133.6	147	78.2	91.6	36.2	33.32	6.335	2.65	40.545	14.325	2.83	35.97	46.88	17.155	10.685	11.745	53.77	19.35
gasipaes	San-01	15	Joya de los Sachas, Orellana	278	0°21'20.9"S	76°52'29.0"W	5	9	57	3	5	200	46.33	51.184	40.917	44.3333	red	orange	54.9245	45.0755	1.63	3.95062	1.2	27.3409	0.21773	--	708	116.4	120.6	61.8	55.8	46.8	36.97	5.805	1.79	50.38	4.315	0.745	38.76	56.185	5.06	10.17	10.42	53.92	20.1
gasipaes	San-01	16	Joya de los Sachas, Orellana	278	0°21'20.9"S	76°52'29.0"W	8	6	60	1	4	200	63.56	53.797	47.93	nd	red	red	54.1579	45.8421	1.3	3.58312	0.81	17.6114	0.135876	--	446	140.8	114.8	62.2	56.2	47	37.27	4.01	3.305	49.32	5.345	0.755	40.575	53.33	6.1	11.88	12.225	49.145	20.985
gasipaes	San-01	17	Joya de los Sachas, Orellana	278	0°21'20.9"S	76°52'29.0"W	5	7	57	1	3	100	37.93	39.65	40.935	37.3333	red	red	46.8112	53.1888	1.22	4.27219	1.42	9.86493	0.369306	--	356	149.4	115.8	71.2	62.8	41.4	28.725	5.07	1.45	40.13	21.665	2.965	30.175	45.2	24.63	10.995	16.135	59.035	7.485
gasipaes	San-01	18	Joya de los Sachas, Orellana	278	0°21'20.9"S	76°52'29.0"W	5.5	2	66	1	4	100	43.77	39.954	nd	43.3333	red	red	51.0672	48.9328	1.3	4.18031	0.86	14.4198	0.20929	7	542	116.8	146.2	66.2	43.6	49.6	43.22	9.035	1.23	33.22	11.475	1.825	44.45	42.255	13.3	9.81	13.885	52.475	16.775
gasipaes	San-01	19	Joya de los Sachas, Orellana	278	0°21'20.9"S	76°52'29.0"W	6	7	52	1	3	100	30.35	39.94	37.163	29	orange	orange	55.2133	44.7867	1.81	3.675	0.91	9.52782	0.383263	<LOD	630	126.4	130.8	61.8	57	41.8	36.65	4.915	2.665	37.6	15.615	2.555	39.315	42.515	18.17	13.895	14.695	50.045	17.045
gasipaes	San-01	20	Joya de los Sachas, Orellana	278	0°21'20.9"S	76°52'29.0"W	7	8	66	1	3	250	47.5	51.5	38.7	47.3333	yellow	orange	54.7279	45.2721	1.24	4.08844	1.09	17.4113	0.238591	--	582	103.2	135.6	62.2	31.8	49	32.72	6.295	1.545	50.225	7.785	1.43	34.265	56.52	9.215	10.88	17.035	56.8	8.445
gasipaes	San-01	21	Joya de los Sachas, Orellana	278	0°21'20.9"S	76°52'29.0"W	7	3	63	1	1	90	56.3857	52.5	44.6	57.6667	red	red	56.115	43.885	1.33	4.54781	0.85	9.06505	0.487596	--	650	174.2	130.4	74.8	63.2	63.8	27.955	4.255	2.64	48.855	12.685	3.62	30.595	53.11	16.305	10.19	14.835	59.405	10.285
gasipaes	San-01	22	Joya de los Sachas, Orellana	278	0°21'20.9"S	76°52'29.0"W	8	6	62	1	7	90	40.06	46.3	39.9	37.6667	red	orange	61.1079	38.8921	2.255	6.75281	1.79	8.82027	0.705177	--	800	132.8	240	76.6	67.4	31.6	30.695	6.675	1.21	44.52	13.65	3.25	31.905	51.195	16.9	9.915	14.19	59.495	12.515
gasipaes	SancrisBL	03	San Cristóbal, Sta. Clara, Pastaza	946	1°17'20.4"S	77°49'07.1"W	12	4	56	2	9	200	nd	nd	nd	nd	green	red	46.8925	53.1075	1.37	4.08844	1.4	10.2569	<LOD	--	496	129.4	102.2	62	51.4	39.2	36.555	3.64	1.925	38.115	17.3	2.465	38.48	41.755	19.765	9.7	7.085	73.1	<LOD
gasipaes	SanCrisBL	01	San Cristóbal, Sta. Clara, Pastaza	956	1°17'20.4"S	77°49'07.1"W	8	5	56	2	6	35	nd	nd	nd	nd	yellow	green	51.7211	48.2789	1.15	4.31812	1.22	12.8433	0.0749764	--	402	147	130.2	87	61.4	50.6	22.89	3.405	1.36	55.26	14.88	2.21	24.25	58.665	17.09	11.735	12.75	40.12	24.185
gasipaes	SanCrisBL	02	San Cristóbal, Sta. Clara, Pastaza	956	1°17'20.4"S	77°49'07.1"W	8	2	53	2	5	60	nd	nd	nd	nd	green	yellow	57.1069	42.8931	1.76	5.19094	2.98	21.3644	0.243649	--	620	157	132.4	102.4	74	39	29.67	5.805	1.635	53.075	8.98	0.84	31.305	58.88	9.82	20.48	6.33	57.03	<LOD
gasipaes	SanCrisEH	01	San Cristóbal, Sta. Clara, Pastaza	939	1°17'20.4"S	77°49'07.1"W	12	1	47	2	6	250	nd	nd	nd	nd	red	orange	54.2467	45.7533	1.27	5.32875	1.05	10.1513	0.156972	--	470	155.6	105.4	71.8	82	53	29.375	3.59	1.59	47.395	15.6	2.455	30.965	50.985	18.055	16.025	<LOD	48.895	23.465
gasipaes	SanCrisEH	02	San Cristóbal, Sta. Clara, Pastaza	947	1°18'07.3"S	77°49'14.7"W	8	5	47	2	5	75	nd	nd	nd	nd	yellow	yellow	56.5201	43.4799	1.4	4.0425	2.27	15.7863	0.158316	--	640	145	138.6	87.4	48.8	49	35.825	4.33	1.54	43.405	13.39	1.51	37.365	47.735	14.9	18.545	<LOD	57.765	16.73
gasipaes	SanCrisEH	03	San Cristóbal, Sta. Clara, Pastaza	947	1°18'07.3"S	77°49'14.7"W	8	6	47	2	5	65	nd	nd	nd	nd	yellow	orange	47.5774	52.4226	0.99	4.22625	1.48	8.91526	0.051	--	566	152.6	112.4	81.4	67.2	48.2	19.245	4.4	0.715	46.39	24.435	4.815	19.96	50.79	29.25	13.26	<LOD	62.26	15.4
gasipaes	SanCrisEH	04	San Cristóbal, Sta. Clara, Pastaza	947	1°18'07.3"S	77°49'14.7"W	13	4	56	2	8	200	nd	nd	nd	nd	yellow	yellow	48.284	51.716	1.58	5.19094	1.44	16.1166	0.274566	--	532	125.6	112.8	73	67.6	48.8	19.055	3.735	1.08	60.9	13.315	1.915	20.135	64.635	15.23	5.685	13.265	57.06	17.615
gasipaes	SanCrisEH	05	San Cristóbal, Sta. Clara, Pastaza	947	1°18'07.3"S	77°49'14.7"W	10	1	56	2	6	150	nd	nd	nd	nd	orange	orange	48.355	51.645	1.35	3.03188	1.04	11.9817	0.312412	--	480	111.4	138.4	71.2	57	41.4	12.395	2.105	0.8	71.545	11.345	1.81	13.195	73.65	13.155	13.15	14.67	55.335	9.12
gasipaes	SanCrisEH	06	San Cristóbal, Sta. Clara, Pastaza	947	1°18'07.3"S	77°49'14.7"W	17	7	53	2	7	200	nd	nd	nd	nd	orange	yellow	37.9804	62.0196	0.77	3.49125	1.16	16.9808	0.176363	--	348	171.2	97.2	71.6	56.2	47.8	49.765	10.475	3.27	3.905	28.875	3.715	53.035	14.38	32.59	17.675	<LOD	54.37	18.875
gasipaes	SanCrisVT	01	San Cristóbal, Sta. Clara, Pastaza	947	1°18'07.3"S	77°49'14.7"W	nd	nd	nd	nd	nd	nd	nd	nd	nd	nd	orange	orange	43.8953	56.1047	1.06	3.58312	0.81	13.8821	0.369607	--	350	157.6	107.4	67.4	42.2	61.8	23.545	5.445	1.005	47.175	19.805	3.025	24.55	52.62	22.83	14.685	1.94	50.685	28.115
gasipaes	SanCrisVT	02	San Cristóbal, Sta. Clara, Pastaza	947	1°18'07.3"S	77°49'14.7"W	nd	nd	nd	nd	nd	nd	nd	nd	nd	nd	orange	orange	53.2353	46.7647	1.49	5.05312	1.52	18.8639	0.179033	--	544	157.6	112.6	75	91.6	40.2	38.19	2.105	4.38	38.63	14.835	1.855	42.57	40.735	16.69	17.95	3.8	43.34	24.18
gasipaes	SanCrisVT	03	San Cristóbal, Sta. Clara, Pastaza	947	1°18'07.3"S	77°49'14.7"W	nd	nd	nd	nd	nd	nd	nd	nd	nd	nd	orange	orange	51.0267	48.9733	1.44	4.96125	1.79	16.1523	0.294294	--	516	146.8	123.4	100.4	60.4	41.2	43.405	7.375	1.145	32.87	12.62	2.585	44.55	40.245	15.205	11.74	4.48	58.65	14.83
gasipaes	SanCrisVT	04	San Cristóbal, Sta. Clara, Pastaza	947	1°18'07.3"S	77°49'14.7"W	nd	nd	nd	nd	nd	nd	nd	nd	nd	nd	red	red	45.7773	54.2227	1.4	4.45594	2.08	21.6056	<LOD	--	448	135.8	102.4	78.2	95	44.6	33.53	9.47	0.89	46.25	8.44	1.42	34.42	55.72	9.86	13.485	<LOD	52.565	20.56
gasipaes	SanCrisVT	05	San Cristóbal, Sta. Clara, Pastaza	947	1°18'07.3"S	77°49'14.7"W	nd	nd	nd	nd	nd	nd	nd	nd	nd	nd	orange	orange	43.7286	56.2714	1.15	4.18031	2.23	26.49	0.043403	--	300	113.4	114.6	62.8	58.8	54.2	22.535	7.88	0.76	54.405	13.265	1.15	23.295	62.285	14.415	7.9	12.845	43.21	23.915
gasipaes	SanCrisVT	06	San Cristóbal, Sta. Clara, Pastaza	947	1°18'07.3"S	77°49'14.7"W	nd	nd	nd	nd	nd	nd	nd	nd	nd	nd	red	red	54.8123	45.1877	1.45	5.37469	1.2	15.9262	0.139758	--	554	107.8	110.6	65.6	63.8	40.6	40.4	3.96	2.78	36.555	13.785	2.515	43.18	40.515	16.3	8.61	4.535	59.615	27.24
gasipaes	SanCrisVT	07	San Cristóbal, Sta. Clara, Pastaza	947	1°18'07.3"S	77°49'14.7"W	nd	nd	nd	nd	nd	nd	nd	nd	nd	nd	green	yellow	66.1853	33.8147	1.905	6.15562	1.8	13.5553	<LOD	--	540	199.6	127	114	75.2	49.2	31.58	5.39	1.685	42.335	16.1	2.915	33.265	47.725	19.015	7.425	2.67	58.825	25.025
gasipaes	SanFra	01	San Francisco de Punin, Sta Clara, Pastaza	967.8	77°51'02.7"W	1°17'45.5"S	12	14	59	2	7	200	nd	nd	nd	nd	orange	yellow	53.0857	46.9143	1.35	5.19094	1.46	6.04495	0.920716	--	410	157.6	128.4	76	62.4	45.6	27.505	9.49	0.595	33.905	23.675	4.83	28.1	43.395	28.505	9.335	<LOD	59.585	21.59
gasipaes	Sar-01	01	Sardinas, Archidona, Napo	1122	0°45'16.4"S	77°47'16.7"W	15	2	56	1	5	120	nd	66	48	nd	purple	yellow	53.8295	46.1705	1.64	4.86937	0.833333	17.3646	0.306029	<LOD	616	161.2	91.6	64.8	75.3333	48.3333	14.435	2.945	0.79	61.905	17.83	2.1	15.225	64.85	19.93	7.21	2.51	50.61	35.51
gasipaes	Sar-01	02	Sardinas, Archidona, Napo	1113	0°45'16.6"S	77°47'16.7"W	7	1	56	1	7	100	nd	55	44	nd	purple	yellow	40.3398	59.6602	1.02667	4.73156	0.52	12.4081	0.284477	--	248	147.4	96.4	61.6	53.3333	37.6667	26.13	3.955	1.73	41.515	22.595	4.075	27.86	45.47	26.67	15.445	12.77	41.44	22.455
gasipaes	Sar-02	01	Sardinas, Archidona, Napo	829	0°45'16.6"S	77°47'16.7"W	9	1	60	1	4	269	29.63	44.443	31.118	26.6667	red	orange	55.1515	44.8485	1.10667	4.96125	0.68	16.7118	0.516333	<LOD	392	179.2	96.6	80.8	90	43	20.685	4.615	1	61.61	10.565	1.53	21.685	66.225	12.095	10.575	11.59	44.97	28.665
gasipaes	Sar-02	02	Sardinas, Archidona, Napo	829	0°45'16.6"S	77°47'16.7"W	13	1	51	3	13	116	41.31	44.676	40.45	43	yellow	white	46.7503	53.2497	0.953333	3.76687	0.213333	13.6151	0.828254	--	396	143.8	84	65.6	46.5	43.1667	16.965	3.965	0.94	59.59	16.07	2.48	17.905	63.555	18.55	6.485	8.12	47.525	33.14
gasipaes	Sar-02	04	Sardinas, Archidona, Napo	829	0°45'16.6"S	77°47'16.7"W	13.5	1	69	1	13	111	22.41	37.465	31.08	20	yellow	green	47.4221	52.5779	0.766667	4.41	0.806667	25.1981	0.413947	--	270	175	88.8	61	68.8333	36.1667	13.96	3.54	0.83	72.105	8.395	1.17	14.79	75.645	9.565	6.905	6.06	46.73	36.14
gasipaes	Urk-01	01	Wamak, Pastaza	320	1°19'03.4"S	77°42'24.8"W	17	1	50	1	8	100	50.565	50.565	44.63	60.8333	yellow	yellow	53.2764	46.7236	1.64667	4.27219	1.06667	12.9667	0.347625	--	620	135.2	89.6	80.4	36.1667	47.1667	21.485	6.13	0.745	53.98	14.935	2.73	22.23	60.11	17.665	7.475	12.195	56.905	21.165
gasipaes	Urk-01	02	Wamak, Pastaza	320	1°19'03.4"S	77°42'24.8"W	6	3	53	1	5	70	39.915	39.915	45.7163	48.125	green	red	57.6574	42.3426	1.44667	4.7775	1.00667	8.22172	1.29683	--	646	142.8	101.4	75.6	63.3333	41.1667	22.445	4.98	0.92	46.78	21.15	3.73	23.365	51.76	24.88	8	13.34	50.65	25.355
gasipaes	Urk-01	03	Wamak, Pastaza	320	1°19'03.4"S	77°42'24.8"W	20	1	62	2	5	50	49.4333	49.4333	45.57	64.1667	yellow	yellow	42.5571	57.4429	1.14	3.76687	0.193333	26.4026	0.137404	--	384	130.2	82	72.2	34	34.8333	21.725	6.05	0.925	63.505	6.94	0.855	22.65	69.555	7.795	8.135	11.35	49.55	25.595
Var. gasipaes				Mean			10.4747	4.43038	55.9231	1.4557	6	132.538	52.1758	48.5561	42.6903	49.6329	#DIV/0!	#DIV/0!	54.1722	45.8278	1.46067	4.92908	1.15352	11.9785	0.520815	9.82	543.202	147.613	119.364	77.5455	56.4174	45.9661	30.2645	6.17381	1.57186	43.6617	15.1771	3.14459	31.8363	49.8355	18.3217	10.4422	10.3943	53.3144	21.9865
				Standard deviation			3.94099	3.37671	10.4705	0.572835	2.851	71.9131	24.37	8.03807	7.59265	24.1037	#DIV/0!	#DIV/0!	6.58076	6.58076	0.37242	1.02128	0.564021	5.32055	0.39727	6.54027	148.555	29.6617	21.7112	13.4721	19.2487	7.44804	8.30453	2.32742	1.03554	11.6276	5.49843	1.83883	8.9461	11.0891	6.83428	3.4188	4.07638	6.15643	6.76338
				Minimum value			5	1	16	1	1	20	12.44	32.6012	22.048	12.8	0	0	37.9804	25.187	0.766667	3.03188	0.166667	3.43255	0.043403	3.9	248	103.2	82	46.4	13.8167	31.4	12.395	2.105	0.52	3.905	3.715	0.745	13.195	14.38	4.66	3.73	1.94	39.575	7.485
				Maximum value			26	14	75	3	15	300	181.2	70.008	68.017	173.333	0	0	74.813	62.0196	2.7	10.2441	2.98	27.3409	2.07378	27.3	1132	329.4	240	149.4	105.8	63.8	49.765	12.355	7.395	72.105	31.4	12.655	53.035	75.645	44.055	21.61	20.17	74.57	36.895
LOD: limit of detection
nd: not determined
1Precense of thorns: 1= yes, 2= no, 3= a few
