# Supplementary material for: High phenotypic and phytochemical diversity of Bactris gasipaes (Arecaceae) fruits in Ecuador
Source: PLoS One. 2026 Mar 26;21(3):e0342904. doi: 10.1371/journal.pone.0342904 (PMC13020821; doi:10.1371/journal.pone.0342904)
Supplement: S4 Table — (XLSX) [file pone.0342904.s004.xlsx]

## Sheet: Hoja1
S4 Table: Results of Spearman's non-parametric correlations, significance level and number of data points in the comparison between the phenotypic and phytochemical variables of the fruits of Bactris gasipaes var. gasipaes
Correlaciones
			Palm_height	No_steams	Steam_ circunference	Thorns	No_clusters	No_fruits	Fruit_weight	Fruit_lenght	Fruit_ diameter	Fruit_volume	Water_ content	Dry_matter	Ashes	Crude_protein	Crude_fiber	Total_oil	Tocopherols	B_carotene	Potasium	Calcium	Phosphorus	Magnesium	Sulfur	Sodium	Palmitic	Palmitoleic	Stearic	Oleic	Linoleic	a_linolenic	SFA	MUFA	PUFA	Campersterol	Stigmaesterol	Sitoesterol	D5_avenasterol
Rho de Spearman	Palm_height	Correlation coefficient	1	-0.223*	0.123384	0.0209111	0.2156	0.324**	-0.00902283	0.0666745	0.00509458	-0.00975204	-0.339**	0.339**	-0.242*	0.00237686	-0.214274	0.102945	0.108072	-0.294128	-0.361**	-0.0174668	-0.282*	-0.0360894	-0.266*	-0.123499	-0.264*	-0.0330919	-0.245*	0.17031	0.0727267	-0.0434569	-0.282*	0.198293	0.0666355	-0.220938	-0.396**	-0.130205	0.398**
		Sig. (two-tailed)		0.0483005	0.281828	0.854861	0.0563576	0.00361774	0.942679	0.589045	0.967363	0.938544	0.00223091	0.00223091	0.0317494	0.983414	0.0579286	0.366623	0.346284	0.442341	0.00107255	0.878568	0.0117186	0.752185	0.017627	0.27821	0.0189307	0.772184	0.02965	0.133458	0.524157	0.70374	0.0119215	0.0798054	0.559572	0.0503835	0.000685378	0.252741	0.000448422
		N	79	79	78	79	79	79	66	68	67	65	79	79	79	79	79	79	78	9	79	79	79	79	79	79	79	79	79	79	79	79	79	79	79	79	70	79	74
	No_steams	Correlation coefficient	-0.223*	1	0.114723	0.0699285	-0.165115	0.0994863	0.0357335	-0.117761	-0.0431422	0.00584357	0.202357	-0.202357	0.306**	0.113492	0.458**	0.00194821	-0.127974	-0.255604	0.293**	-0.0598347	0.361**	0.0746059	0.1213	0.18665	0.235*	0.0721264	0.219198	-0.124224	-0.0561829	-0.0283001	0.246*	-0.128179	-0.083412	0.164406	0.327**	0.189442	-0.376**
		Sig. (two-tailed)	0.0483005		0.317236	0.540285	0.145896	0.38303	0.775763	0.338864	0.728854	0.963152	0.0736999	0.0736999	0.00602478	0.319308	2.23128e-05	0.986405	0.264171	0.506811	0.00880447	0.600407	0.00107036	0.513464	0.286925	0.0995474	0.0372069	0.527597	0.0522711	0.275379	0.622865	0.804462	0.028783	0.260262	0.464877	0.147657	0.00565275	0.0944967	0.000947844
		N	79	79	78	79	79	79	66	68	67	65	79	79	79	79	79	79	78	9	79	79	79	79	79	79	79	79	79	79	79	79	79	79	79	79	70	79	74
	Steam_ circunference	Correlation coefficient	0.123384	0.114723	1	-0.0698835	0.211653	0.245*	-0.118773	-0.0838854	-0.0573424	-0.0889065	-0.100558	0.100558	0.0278517	-0.0856601	-0.070012	0.350**	-0.0182705	0.45	0.0697942	-0.1805	0.217209	-0.291**	0.160467	0.0464215	0.0182012	-0.0886766	-0.018867	0.172192	-0.402**	-0.300**	0.00601857	0.179097	-0.412**	0.0225869	0.148272	0.0824238	-0.177652
		Sig. (two-tailed)	0.281828	0.317236		0.543205	0.0628544	0.030519	0.346017	0.499739	0.647436	0.48479	0.381038	0.381038	0.808737	0.455856	0.542462	0.00168895	0.874683	0.224216	0.543721	0.113783	0.0561024	0.00969533	0.160487	0.68652	0.874326	0.440085	0.869768	0.131685	0.00026065	0.00753881	0.958292	0.116666	0.000181313	0.844386	0.224034	0.473117	0.132671
		N	78	78	78	78	78	78	65	67	66	64	78	78	78	78	78	78	77	9	78	78	78	78	78	78	78	78	78	78	78	78	78	78	78	78	69	78	73
	Thorns	Correlation coefficient	0.0209111	0.0699285	-0.0698835	1	0.294**	0.236*	0.227313	0.23731	0.160253	0.22098	-0.0419316	0.0419316	0.113789	-0.295**	00.392**	0.0337674	-0.227*	0.606218	0.0719507	0.00240061	0.138173	0.0379139	0.103636	0.0137219	0.219741	-0.0146506	0.0950106	-0.0554831	-0.144686	-0.0985331	0.193979	-0.0563125	-0.138454	-0.0347401	-0.106637	-0.00666477	0.0225103
		Sig. (two-tailed)	0.854861	0.540285	0.543205		0.00854939	0.0358987	0.0664275	0.0513477	0.195171	0.076899	0.713681	0.713681	0.318032	0.00837523	0.000347206	0.767664	0.0460833	0.0835325	0.528606	0.983248	0.224606	0.74009	0.363401	0.904464	0.0516762	0.898031	0.404902	0.627209	0.2033	0.387628	0.0867218	0.622062	0.223655	0.761168	0.3796	0.953514	0.84902
		N	79	79	78	79	79	79	66	68	67	65	79	79	79	79	79	79	78	9	79	79	79	79	79	79	79	79	79	79	79	79	79	79	79	79	70	79	74
	No_clusters	Correlation coefficient	0.2156	-0.165115	0.211653	0.294**	1	0.18214	-0.253*	-0.185674	-0.142159	-0.23343	-0.0209142	0.0209142	0.0474754	-0.030853	0.131936	0.0245878	0.139569	0.508548	0.0923479	-0.000128835	-0.0121516	-0.0296399	0.0428411	-0.118892	-0.0324677	-0.190357	0.0735201	-0.0102357	0.00467332	0.102388	-0.0308674	-0.0380105	0.0373182	-0.0620088	-0.0564173	-0.08146	0.058522
		Sig. (two-tailed)	0.0563576	0.145896	0.0628544	0.00854939		0.10815	0.0403732	0.129535	0.25115	0.0612901	0.85484	0.85484	0.677791	0.787221	0.246433	0.829697	0.222953	0.162109	0.418253	0.999101	0.915354	0.795401	0.707748	0.296671	0.776369	0.0928864	0.519629	0.928662	0.967395	0.369239	0.787124	0.739451	0.744032	0.58721	0.642726	0.475426	0.620403
		N	79	79	78	79	79	79	66	68	67	65	79	79	79	79	79	79	78	9	79	79	79	79	79	79	79	79	79	79	79	79	79	79	79	79	70	79	74
	No_fruits	Correlation coefficient	0.324**	0.0994863	0.245*	0.236*	0.18214	1	-0.326**	-0.149974	-0.397**	-0.364**	-0.0170841	0.0170841	0.0645501	-0.0107479	0.181312	0.0273545	0.143904	0.0157311	-0.00630454	-0.0296869	0.0353884	-0.195613	0.119537	0.0308415	0.0221695	0.0717604	0.00933188	0.0756966	-0.242*	-0.0147402	0.0128456	0.110262	-0.190471	-0.0253405	0.02938	-0.0988815	0.00161925
		Sig. (two-tailed)	0.00361774	0.38303	0.030519	0.0358987	0.10815		0.0033714	0.178675	0.00026616	0.000968338	0.870883	0.870883	0.538739	0.918558	0.081981	0.794649	0.171143	0.965597	0.952174	0.777575	0.736295	0.0602298	0.253754	0.769161	0.832942	0.494256	0.929258	0.470815	0.0195928	0.888475	0.902734	0.292726	0.0674339	0.809471	0.79204	0.345683	0.988054
		N	79	79	78	79	79	93	79	82	80	79	93	93	93	93	93	93	92	10	93	93	93	93	93	93	93	93	93	93	93	93	93	93	93	93	83	93	88
	Fruit_weight	Correlation coefficient	-0.00902283	0.0357335	-0.118773	0.227313	-0.253*	-0.326**	1	0.822**	0.873**	0.959**	-0.0246667	0.0246667	-0.113623	-0.108855	-0.0108687	0.0358018	-0.333**	0.212767	-0.0924716	-0.0479099	0.069105	0.107751	-0.071048	0.199969	0.237*	0.00248681	0.224*	-0.185494	0.116425	-0.117583	0.251*	-0.191901	0.0469216	-0.174476	-0.254*	0.14301	0.0774456
		Sig. (two-tailed)	0.942679	0.775763	0.346017	0.0664275	0.0403732	0.0033714		9.13703e-22	1.23888e-26	4.61598e-46	0.823753	0.823753	0.303428	0.324302	0.921835	0.746456	0.00197789	0.555076	0.402811	0.665182	0.532224	0.329262	0.52073	0.0681897	0.0296597	0.982089	0.0402718	0.091162	0.291581	0.286778	0.0215091	0.0803363	0.671687	0.112435	0.0229663	0.194374	0.49195
		N	66	66	65	66	66	79	84	84	82	83	84	84	84	84	84	84	84	10	84	84	84	84	84	84	84	84	84	84	84	84	84	84	84	84	80	84	81
	Fruit_lenght	Correlation coefficient	0.0666745	-0.117761	-0.0838854	0.23731	-0.185674	-0.149974	0.822**	1	0.729**	0.770**	0.0300415	-0.0300415	-0.163132	-0.0651088	0.0158899	0.0640589	-0.224*	0.317073	-0.196549	0.0479442	-0.0139653	0.0908345	-0.0300764	0.222*	0.204605	-0.0706536	0.207805	-0.113988	0.0904629	-0.126461	0.204137	-0.135843	0.0328014	-0.13823	-0.269*	0.0693248	0.115656
		Sig. (two-tailed)	0.589045	0.338864	0.499739	0.0513477	0.129535	0.178675	9.13703e-22		2.44398e-15	1.11582e-17	0.782381	0.782381	0.131115	0.549075	0.883861	0.555549	0.0366531	0.372028	0.0680589	0.659228	0.897847	0.402747	0.782134	0.0387171	0.057303	0.515502	0.0534354	0.293139	0.404682	0.243136	0.0578877	0.209641	0.762952	0.201666	0.0137987	0.523452	0.294802
		N	68	68	67	68	68	82	84	87	85	84	87	87	87	87	87	87	87	10	87	87	87	87	87	87	87	87	87	87	87	87	87	87	87	87	83	87	84
	Fruit_diameter	Correlation coefficient	0.00509458	-0.0431422	-0.0573424	0.160253	-0.142159	-0.397**	0.873**	0.729**	1	0.874**	-0.126786	0.126786	-0.161922	-0.181315	-0.0823871	0.10714	-0.269*	0.460255	-0.0982185	-0.151763	0.0252373	-0.00639791	-0.0456574	0.114526	0.14384	-0.101306	0.185519	-0.0673345	0.106278	-0.163866	0.15694	-0.0995265	0.0212844	-0.0935516	-0.161312	0.207529	-0.040337
		Sig. (two-tailed)	0.967363	0.728854	0.647436	0.195171	0.25115	0.00026616	1.23888e-26	2.44398e-15		9.18744e-27	0.247569	0.247569	0.138731	0.0967766	0.453495	0.329078	0.0128043	0.212522	0.371168	0.165591	0.818661	0.953659	0.678197	0.29663	0.189067	0.356245	0.0891566	0.540341	0.333008	0.13399	0.151459	0.3648	0.846686	0.394435	0.15024	0.0566763	0.718992
		N	67	67	66	67	67	80	82	85	85	82	85	85	85	85	85	85	85	9	85	85	85	85	85	85	85	85	85	85	85	85	85	85	85	85	81	85	82
	Fruit_volume	Correlation coefficient	-0.00975204	0.00584357	-0.0889065	0.22098	-0.23343	-0.364**	0.959**	0.770**	0.874**	1	-0.0424705	0.0424705	-0.127519	-0.17607	-0.0411488	0.0461434	-0.357**	0.297874	-0.0683813	-0.113625	0.0670833	0.0746866	-0.11197	0.143303	0.187745	0.0383006	0.158443	-0.134238	0.112867	-0.123224	0.195402	-0.134208	0.0379067	-0.226*	-0.158898	0.171685	0.0373497
		Sig. (two-tailed)	0.938544	0.963152	0.48479	0.076899	0.0612901	0.000968338	4.61598e-46	1.11582e-17	9.18744e-27		0.701283	0.701283	0.247704	0.10914	0.71016	0.676827	0.000858607	0.403204	0.536537	0.30342	0.544316	0.499548	0.310565	0.193452	0.0872337	0.729419	0.150008	0.223453	0.30668	0.264121	0.0748694	0.223557	0.732096	0.0387101	0.159183	0.118391	0.740616
		N	65	65	64	65	65	79	83	84	82	84	84	84	84	84	84	84	84	10	84	84	84	84	84	84	84	84	84	84	84	84	84	84	84	84	80	84	81
	Water_content	Correlation coefficient	-0.339**	0.202357	-0.100558	-0.0419316	-0.0209142	-0.0170841	-0.0246667	0.0300415	-0.126786	-0.0424705	1	-10.000**	0.531**	0.511**	0.328**	-0.293**	0.066875	-0.0243162	0.570**	0.248**	0.401**	0.392**	0.0267613	0.000130941	0.269**	-0.0155199	0.268**	-0.240*	-0.0135109	0.198*	0.286**	-0.259**	0.0285404	0.0435563	0.109219	0.0551657	-0.120971
		Sig. (two-tailed)	0.00223091	0.0736999	0.381038	0.713681	0.85484	0.870883	0.823753	0.782381	0.247569	0.701283			2.45537e-09	1.12923e-08	0.000468503	0.00186243	0.493721	0.94684	8.29387e-11	0.00907031	1.40971e-05	2.27537e-05	0.781383	0.998917	0.0044561	0.872153	0.00468188	0.0114161	0.888588	0.0383694	0.00246773	0.00624187	0.767249	0.6514	0.286908	0.567045	0.218971
		N	79	79	78	79	79	93	84	87	85	84	110	110	110	110	110	110	107	10	110	110	110	110	110	110	110	110	110	110	110	110	110	110	110	110	97	110	105
	Dry_matter	Correlation coefficient	0.339**	-0.202357	0.100558	0.0419316	0.0209142	0.0170841	0.0246667	-0.0300415	0.126786	0.0424705	-10.000**	1	-0.531**	-0.511**	-0.328**	0.293**	-0.066875	0.0243162	-0.570**	-0.248**	-0.401**	-0.392**	-0.0267613	-0.000130941	-0.269**	0.0155199	-0.268**	0.240*	0.0135109	-0.198*	-0.286**	0.259**	-0.0285404	-0.0435563	-0.109219	-0.0551657	0.120971
		Sig. (two-tailed)	0.00223091	0.0736999	0.381038	0.713681	0.85484	0.870883	0.823753	0.782381	0.247569	0.701283			2.45537e-09	1.12923e-08	0.000468503	0.00186243	0.493721	0.94684	8.29387e-11	0.00907031	1.40971e-05	2.27537e-05	0.781383	0.998917	0.0044561	0.872153	0.00468188	0.0114161	0.888588	0.0383694	0.00246773	0.00624187	0.767249	0.6514	0.286908	0.567045	0.218971
		N	79	79	78	79	79	93	84	87	85	84	110	110	110	110	110	110	107	10	110	110	110	110	110	110	110	110	110	110	110	110	110	110	110	110	97	110	105
	Ashes	Correlation coefficient	-0.242*	0.306**	0.0278517	0.113789	0.0474754	0.0645501	-0.113623	-0.163132	-0.161922	-0.127519	0.531**	-0.531**	1	0.317**	0.441**	-0.110987	0.00303271	0.164134	0.814**	0.0490042	0.534**	0.332**	0.114641	-0.128678	0.212*	0.189*	0.0266719	-0.0847756	-0.264**	0.00711314	0.205*	-0.040443	-0.213*	0.0124891	0.145395	0.163035	-0.240*
		Sig. (two-tailed)	0.0317494	0.00602478	0.808737	0.318032	0.677791	0.538739	0.303428	0.131115	0.138731	0.247704	2.45537e-09	2.45537e-09		0.000754655	1.45293e-06	0.24837	0.975268	0.650473	3.45643e-27	0.611177	1.81352e-09	0.000401865	0.233037	0.180328	0.026283	0.0480695	0.782094	0.378554	0.00537602	0.941208	0.0319755	0.674853	0.0253249	0.896966	0.155323	0.0887926	0.0135659
		N	79	79	78	79	79	93	84	87	85	84	110	110	110	110	110	110	107	10	110	110	110	110	110	110	110	110	110	110	110	110	110	110	110	110	97	110	105
	Crude_protein	Correlation coefficient	0.00237686	0.113492	-0.0856601	-0.295**	-0.030853	-0.0107479	-0.108855	-0.0651088	-0.181315	-0.17607	0.511**	-0.511**	0.317**	1	0.127851	-0.175397	0.236*	-0.657*	0.199*	0.303**	0.0954605	0.447**	0.105283	-0.0520732	-0.0237984	0.0426386	0.0263079	-0.107255	0.128937	0.18157	-0.00641445	-0.104136	0.139948	0.0234508	0.0379081	0.00222691	-0.056696
		Sig. (two-tailed)	0.983414	0.319308	0.455856	0.00837523	0.787221	0.918558	0.324302	0.549075	0.0967766	0.10914	1.12923e-08	1.12923e-08	0.000754655		0.183168	0.0668327	0.0145423	0.0392044	0.037583	0.00129533	0.321183	9.61418e-07	0.273669	0.589007	0.805076	0.658279	0.784996	0.264734	0.179446	0.057646	0.946974	0.278962	0.144785	0.807868	0.712393	0.981579	0.565651
		N	79	79	78	79	79	93	84	87	85	84	110	110	110	110	110	110	107	10	110	110	110	110	110	110	110	110	110	110	110	110	110	110	110	110	97	110	105
	Crude_fiber	Correlation coefficient	-0.214274	0.458**	-0.070012	0.392**	0.131936	0.181312	-0.0108687	0.0158899	-0.0823871	-0.0411488	0.328**	-0.328**	0.441**	0.127851	1	-0.0543977	-0.169022	0.370913	0.395**	0.0947247	0.474**	0.300**	0.271**	0.0904198	0.247**	0.0506168	0.164118	-0.205*	-0.0632056	0.0443529	0.242*	-0.196*	-0.0528358	0.172071	0.071614	0.110927	-0.243*
		Sig. (two-tailed)	0.0579286	2.23128e-05	0.542462	0.000347206	0.246433	0.081981	0.921835	0.883861	0.453495	0.71016	0.000468503	0.000468503	1.45293e-06	0.183168		0.572462	0.0817907	0.291342	1.9139e-05	0.324944	1.63657e-07	0.00144592	0.00423712	0.347513	0.00920133	0.599482	0.086665	0.0319519	0.511831	0.645452	0.0107755	0.0406053	0.583555	0.0722547	0.48576	0.24863	0.0125733
		N	79	79	78	79	79	93	84	87	85	84	110	110	110	110	110	110	107	10	110	110	110	110	110	110	110	110	110	110	110	110	110	110	110	110	97	110	105
	Total_oil	Correlation coefficient	0.102945	0.00194821	0.350**	0.0337674	0.0245878	0.0273545	0.0358018	0.0640589	0.10714	0.0461434	-0.293**	0.293**	-0.110987	-0.175397	-0.0543977	1	-0.461**	0.212767	-0.130264	-0.127699	-0.167451	-0.213*	0.279**	0.078823	-0.114816	-0.256**	-0.0194453	0.582**	-0.578**	-0.873**	-0.10835	0.534**	-0.680**	0.0896528	-0.101281	-0.0718938	-0.0756931
		Sig. (two-tailed)	0.366623	0.986405	0.00168895	0.767664	0.829697	0.794649	0.746456	0.555549	0.329078	0.676827	0.00186243	0.00186243	0.24837	0.0668327	0.572462		5.86574e-07	0.555076	0.174972	0.183692	0.0803694	0.0251385	0.00312108	0.413053	0.232321	0.00690596	0.840203	2.56727e-11	3.7078e-11	2.11779e-35	0.259861	1.81763e-09	2.95455e-16	0.351635	0.323587	0.455437	0.442819
		N	79	79	78	79	79	93	84	87	85	84	110	110	110	110	110	110	107	10	110	110	110	110	110	110	110	110	110	110	110	110	110	110	110	110	97	110	105
	Tocopherols	Correlation coefficient	0.108072	-0.127974	-0.0182705	-0.227*	0.139569	0.143904	-0.333**	-0.224*	-0.269*	-0.357**	0.066875	-0.066875	0.00303271	0.236*	-0.169022	-0.461**	1	-0.407438	-0.0374113	0.149042	-0.10258	0.0350703	-0.114858	-0.145289	-0.0786102	0.09864	-0.0957455	-0.169684	0.240*	0.434**	-0.0726033	-0.129975	0.318**	-0.18656	0.00559159	0.0427476	0.110377
		Sig. (two-tailed)	0.346284	0.264171	0.874683	0.0460833	0.222953	0.171143	0.00197789	0.0366531	0.0128043	0.000858607	0.493721	0.493721	0.975268	0.0145423	0.0817907	5.86574e-07		0.24253	0.702036	0.125482	0.293069	0.71988	0.238776	0.135396	0.420908	0.312101	0.326581	0.0805853	0.012686	3.05978e-06	0.457376	0.18209	0.000842031	0.0543481	0.957111	0.661973	0.267028
		N	78	78	77	78	78	92	84	87	85	84	107	107	107	107	107	107	107	10	107	107	107	107	107	107	107	107	107	107	107	107	107	107	107	107	95	107	103
	B_carotene	Correlation coefficient	-0.294128	-0.255604	0.45	0.606218	0.508548	0.0157311	0.212767	0.317073	0.460255	0.297874	-0.0243162	0.0243162	0.164134	-0.657*	0.370913	0.212767	-0.407438	1	0.164134	-0.0121951	-0.376901	0.141986	0.328269	0.119267	0.607906	-0.216463	0.40673	-0.334348	-0.480245	-0.280488	0.595747	-0.431613	-0.468087	-0.723*	-0.560674	-0.206688	0.264706
		Sig. (two-tailed)	0.442341	0.506811	0.224216	0.0835325	0.162109	0.965597	0.555076	0.372028	0.212522	0.403204	0.94684	0.94684	0.650473	0.0392044	0.291342	0.555076	0.24253		0.650473	0.973327	0.283003	0.695592	0.354418	0.742784	0.0622549	0.548057	0.243431	0.345036	0.160067	0.432468	0.0691558	0.212945	0.172455	0.0180477	0.116327	0.566695	0.491249
		N	9	9	9	9	9	10	10	10	9	10	10	10	10	10	10	10	10	10	10	10	10	10	10	10	10	10	10	10	10	10	10	10	10	10	9	10	9
	Potasium	Correlation coefficient	-0.361**	0.293**	0.0697942	0.0719507	0.0923479	-0.00630454	-0.0924716	-0.196549	-0.0982185	-0.0683813	0.570**	-0.570**	0.814**	0.199*	0.395**	-0.130264	-0.0374113	0.164134	1	0.00252331	0.566**	0.299**	0.035528	-0.0454475	0.240*	0.147647	0.105913	-0.0918807	-0.281**	0.0486135	0.240*	-0.0641896	-0.221*	0.0912602	0.229*	0.204*	-0.329**
		Sig. (two-tailed)	0.00107255	0.00880447	0.543721	0.528606	0.418253	0.952174	0.402811	0.0680589	0.371168	0.536537	8.29387e-11	8.29387e-11	3.45643e-27	0.037583	1.9139e-05	0.174972	0.702036	0.650473		0.979128	1.12494e-10	0.00153452	0.712515	0.637315	0.0114026	0.123732	0.270792	0.339747	0.00294756	0.614025	0.0117231	0.505268	0.020475	0.343032	0.0239458	0.0325652	0.000616009
		N	79	79	78	79	79	93	84	87	85	84	110	110	110	110	110	110	107	10	110	110	110	110	110	110	110	110	110	110	110	110	110	110	110	110	97	110	105
	Calcium	Correlation coefficient	-0.0174668	-0.0598347	-0.1805	0.00240061	-0.000128835	-0.0296869	-0.0479099	0.0479442	-0.151763	-0.113625	0.248**	-0.248**	0.0490042	0.303**	0.0947247	-0.127699	0.149042	-0.0121951	0.00252331	1	-0.0940585	0.541**	0.0880896	0.174351	-0.110318	-0.0463502	-0.014328	-0.101535	0.238*	0.210*	-0.0985667	-0.100185	0.247**	-0.0150328	-0.0841252	-0.0895903	0.165327
		Sig. (two-tailed)	0.878568	0.600407	0.113783	0.983248	0.999101	0.777575	0.665182	0.659228	0.165591	0.30342	0.00907031	0.00907031	0.611177	0.00129533	0.324944	0.183692	0.125482	0.973327	0.979128		0.328374	1.01202e-09	0.36013	0.0685007	0.251252	0.630637	0.881898	0.291208	0.0121538	0.0275127	0.305616	0.297703	0.00936648	0.876133	0.412644	0.351972	0.0919039
		N	79	79	78	79	79	93	84	87	85	84	110	110	110	110	110	110	107	10	110	110	110	110	110	110	110	110	110	110	110	110	110	110	110	110	97	110	105
	Phosphorus	Correlation coefficient	-0.282*	0.361**	0.217209	0.138173	-0.0121516	0.0353884	0.069105	-0.0139653	0.0252373	0.0670833	0.401**	-0.401**	0.534**	0.0954605	0.474**	-0.167451	-0.10258	-0.376901	0.566**	-0.0940585	1	0.314**	0.042612	-0.0151437	0.369**	0.214*	0.215*	-0.233*	-0.256**	0.0499919	0.359**	-0.198*	-0.222*	0.139441	0.307**	0.252**	-0.418**
		Sig. (two-tailed)	0.0117186	0.00107036	0.0561024	0.224606	0.915354	0.736295	0.532224	0.897847	0.818661	0.544316	1.40971e-05	1.40971e-05	1.81352e-09	0.321183	1.63657e-07	0.0803694	0.293069	0.283003	1.12494e-10	0.328374		0.000833206	0.658479	0.875226	7.32574e-05	0.0246142	0.024426	0.0145113	0.00692805	0.604002	0.000116311	0.0377031	0.0195602	0.146259	0.00221145	0.00778764	9.19994e-06
		N	79	79	78	79	79	93	84	87	85	84	110	110	110	110	110	110	107	10	110	110	110	110	110	110	110	110	110	110	110	110	110	110	110	110	97	110	105
	Magnesium	Correlation coefficient	-0.0360894	0.0746059	-0.291**	0.0379139	-0.0296399	-0.195613	0.107751	0.0908345	-0.00639791	0.0746866	0.392**	-0.392**	0.332**	0.447**	0.300**	-0.213*	0.0350703	0.141986	0.299**	0.541**	0.314**	1	-0.104029	0.130493	0.156496	0.162576	0.111427	-0.245**	0.061934	0.177595	0.160325	-0.215*	0.082155	-0.00742152	-0.00143164	0.0040275	0.0153873
		Sig. (two-tailed)	0.752185	0.513464	0.00969533	0.74009	0.795401	0.0602298	0.329262	0.402747	0.953659	0.499548	2.27537e-05	2.27537e-05	0.000401865	9.61418e-07	0.00144592	0.0251385	0.71988	0.695592	0.00153452	1.01202e-09	0.000833206		0.279457	0.17421	0.102538	0.0897079	0.246488	0.00994217	0.520376	0.0634345	0.0943005	0.0240361	0.393521	0.938664	0.988896	0.966691	0.876195
		N	79	79	78	79	79	93	84	87	85	84	110	110	110	110	110	110	107	10	110	110	110	110	110	110	110	110	110	110	110	110	110	110	110	110	97	110	105
	Sulfur	Correlation coefficient	-0.266*	0.1213	0.160467	0.103636	0.0428411	0.119537	-0.071048	-0.0300764	-0.0456574	-0.11197	0.0267613	-0.0267613	0.114641	0.105283	0.271**	0.279**	-0.114858	0.328269	0.035528	0.0880896	0.042612	-0.104029	1	0.103728	-0.0726087	-0.12465	0.00636526	0.168627	-0.109224	-0.165072	-0.0701631	0.142694	-0.128635	0.130505	-0.032969	0.0500679	-0.16324
		Sig. (two-tailed)	0.017627	0.286925	0.160487	0.363401	0.707748	0.253754	0.52073	0.782134	0.678197	0.310565	0.781383	0.781383	0.233037	0.273669	0.00423712	0.00312108	0.238776	0.354418	0.712515	0.36013	0.658479	0.279457		0.28086	0.450956	0.194467	0.94738	0.078237	0.256011	0.0848238	0.466388	0.136984	0.180473	0.174168	0.748525	0.603451	0.0961374
		N	79	79	78	79	79	93	84	87	85	84	110	110	110	110	110	110	107	10	110	110	110	110	110	110	110	110	110	110	110	110	110	110	110	110	97	110	105
	Sodium	Correlation coefficient	-0.123499	0.18665	0.0464215	0.0137219	-0.118892	0.0308415	0.199969	0.222*	0.114526	0.143303	0.000130941	-0.000130941	-0.128678	-0.0520732	0.0904198	0.078823	-0.145289	0.119267	-0.0454475	0.174351	-0.0151437	0.130493	0.103728	1	0.0532738	0.0114678	0.0659564	0.011588	-0.0403551	-0.0276914	0.0588576	0.00421706	-0.0256188	0.0539719	-0.113554	-0.0760135	0.0459388
		Sig. (two-tailed)	0.27821	0.0995474	0.68652	0.904464	0.296671	0.769161	0.0681897	0.0387171	0.29663	0.193452	0.998917	0.998917	0.180328	0.589007	0.347513	0.413053	0.135396	0.742784	0.637315	0.0685007	0.875226	0.17421	0.28086		0.580434	0.905351	0.493596	0.904363	0.67552	0.773984	0.541344	0.965125	0.790496	0.575477	0.268094	0.429953	0.641685
		N	79	79	78	79	79	93	84	87	85	84	110	110	110	110	110	110	107	10	110	110	110	110	110	110	110	110	110	110	110	110	110	110	110	110	97	110	105
	Palmitic	Correlation coefficient	-0.264*	0.235*	0.0182012	0.219741	-0.0324677	0.0221695	0.237*	0.204605	0.14384	0.187745	0.269**	-0.269**	0.212*	-0.0237984	0.247**	-0.114816	-0.0786102	0.607906	0.240*	-0.110318	0.369**	0.156496	-0.0726087	0.0532738	1	0.126774	0.709**	-0.745**	-0.095654	0.0510446	0.996**	-0.756**	-0.0716471	0.125325	-0.0980274	0.0547045	-0.0689069
		Sig. (two-tailed)	0.0189307	0.0372069	0.874326	0.0516762	0.776369	0.832942	0.0296597	0.057303	0.189067	0.0872337	0.0044561	0.0044561	0.026283	0.805076	0.00920133	0.232321	0.420908	0.0622549	0.0114026	0.251252	7.32574e-05	0.102538	0.450956	0.580434		0.186914	4.39346e-18	1.04193e-20	0.320199	0.596396	3.08237e-113	1.21724e-21	0.456989	0.192045	0.339454	0.570295	0.484887
		N	79	79	78	79	79	93	84	87	85	84	110	110	110	110	110	110	107	10	110	110	110	110	110	110	110	110	110	110	110	110	110	110	110	110	97	110	105
	Palmitoleic	Correlation coefficient	-0.0330919	0.0721264	-0.0886766	-0.0146506	-0.190357	0.0717604	0.00248681	-0.0706536	-0.101306	0.0383006	-0.0155199	0.0155199	0.189*	0.0426386	0.0506168	-0.256**	0.09864	-0.216463	0.147647	-0.0463502	0.214*	0.162576	-0.12465	0.0114678	0.126774	1	-0.387**	-0.256**	-0.023828	0.243*	0.0807875	-0.0662244	0.0450185	-0.183318	0.0845328	0.0418418	0.10357
		Sig. (two-tailed)	0.772184	0.527597	0.440085	0.898031	0.0928864	0.494256	0.982089	0.515502	0.356245	0.729419	0.872153	0.872153	0.0480695	0.658279	0.599482	0.00690596	0.312101	0.548057	0.123732	0.630637	0.0246142	0.0897079	0.194467	0.905351	0.186914		2.90887e-05	0.00687803	0.804838	0.0104403	0.401469	0.491838	0.640499	0.0552423	0.410375	0.664276	0.293074
		N	79	79	78	79	79	93	84	87	85	84	110	110	110	110	110	110	107	10	110	110	110	110	110	110	110	110	110	110	110	110	110	110	110	110	97	110	105
	Stearic	Correlation coefficient	-0.245*	0.219198	-0.018867	0.0950106	0.0735201	0.00933188	0.224*	0.207805	0.185519	0.158443	0.268**	-0.268**	0.0266719	0.0263079	0.164118	-0.0194453	-0.0957455	0.40673	0.105913	-0.014328	0.215*	0.111427	0.00636526	0.0659564	0.709**	-0.387**	1	-0.471**	-0.0368965	-0.0142454	0.750**	-0.583**	-0.0440157	0.217*	-0.00728892	-0.0964248	-0.0992788
		Sig. (two-tailed)	0.02965	0.0522711	0.869768	0.404902	0.519629	0.929258	0.0402718	0.0534354	0.0891566	0.150008	0.00468188	0.00468188	0.782094	0.784996	0.086665	0.840203	0.326581	0.243431	0.270792	0.881898	0.024426	0.246488	0.94738	0.493596	4.39346e-18	2.90887e-05		2.10287e-07	0.701955	0.882573	4.09053e-21	2.34942e-11	0.647967	0.0225037	0.943511	0.316297	0.313637
		N	79	79	78	79	79	93	84	87	85	84	110	110	110	110	110	110	107	10	110	110	110	110	110	110	110	110	110	110	110	110	110	110	110	110	97	110	105
	Oleic	Correlation coefficient	0.17031	-0.124224	0.172192	-0.0554831	-0.0102357	0.0756966	-0.185494	-0.113988	-0.0673345	-0.134238	-0.240*	0.240*	-0.0847756	-0.107255	-0.205*	0.582**	-0.169684	-0.334348	-0.0918807	-0.101535	-0.233*	-0.245**	0.168627	0.011588	-0.745**	-0.256**	-0.471**	1	-0.491**	-0.593**	-0.740**	0.975**	-0.534**	-0.0759935	0.0570537	-0.0501485	-0.0391815
		Sig. (two-tailed)	0.133458	0.275379	0.131685	0.627209	0.928662	0.470815	0.091162	0.293139	0.540341	0.223453	0.0114161	0.0114161	0.378554	0.264734	0.0319519	2.56727e-11	0.0805853	0.345036	0.339747	0.291208	0.0145113	0.00994217	0.078237	0.904363	1.04193e-20	0.00687803	2.10287e-07		5.23911e-08	8.79631e-12	2.72062e-20	2.61515e-72	1.91818e-09	0.430075	0.578839	0.602868	0.691487
		N	79	79	78	79	79	93	84	87	85	84	110	110	110	110	110	110	107	10	110	110	110	110	110	110	110	110	110	110	110	110	110	110	110	110	97	110	105
	Linoleic	Correlation coefficient	0.0727267	-0.0561829	-0.402**	-0.144686	0.00467332	-0.242*	0.116425	0.0904629	0.106278	0.112867	-0.0135109	0.0135109	-0.264**	0.128937	-0.0632056	-0.578**	0.240*	-0.480245	-0.281**	0.238*	-0.256**	0.061934	-0.109224	-0.0403551	-0.095654	-0.023828	-0.0368965	-0.491**	1	0.715**	-0.0897081	-0.509**	0.980**	0.0605857	-0.0662622	0.0322791	0.115561
		Sig. (two-tailed)	0.524157	0.622865	0.00026065	0.2033	0.967395	0.0195928	0.291581	0.404682	0.333008	0.30668	0.888588	0.888588	0.00537602	0.179446	0.511831	3.7078e-11	0.012686	0.160067	0.00294756	0.0121538	0.00692805	0.520376	0.256011	0.67552	0.320199	0.804838	0.701955	5.23911e-08		1.64154e-18	0.351337	1.37732e-08	6.62869e-78	0.529514	0.51902	0.737802	0.240432
		N	79	79	78	79	79	93	84	87	85	84	110	110	110	110	110	110	107	10	110	110	110	110	110	110	110	110	110	110	110	110	110	110	110	110	97	110	105
	a_linolenic	Correlation coefficient	-0.0434569	-0.0283001	-0.300**	-0.0985331	0.102388	-0.0147402	-0.117583	-0.126461	-0.163866	-0.123224	0.198*	-0.198*	0.00711314	0.18157	0.0443529	-0.873**	0.434**	-0.280488	0.0486135	0.210*	0.0499919	0.177595	-0.165072	-0.0276914	0.0510446	0.243*	-0.0142454	-0.593**	0.715**	1	0.0451237	-0.555**	0.820**	-0.00635973	0.0268954	0.137565	0.0301283
		Sig. (two-tailed)	0.70374	0.804462	0.00753881	0.387628	0.369239	0.888475	0.286778	0.243136	0.13399	0.264121	0.0383694	0.0383694	0.941208	0.057646	0.645452	2.11779e-35	3.05978e-06	0.432468	0.614025	0.0275127	0.604002	0.0634345	0.0848238	0.773984	0.596396	0.0104403	0.882573	8.79631e-12	1.64154e-18		0.639718	3.06303e-10	5.8668e-28	0.947426	0.793705	0.15182	0.760292
		N	79	79	78	79	79	93	84	87	85	84	110	110	110	110	110	110	107	10	110	110	110	110	110	110	110	110	110	110	110	110	110	110	110	110	97	110	105
	SFA	Correlation coefficient	-0.282*	0.246*	0.00601857	0.193979	-0.0308674	0.0128456	0.251*	0.204137	0.15694	0.195402	0.286**	-0.286**	0.205*	-0.00641445	0.242*	-0.10835	-0.0726033	0.595747	0.240*	-0.0985667	0.359**	0.160325	-0.0701631	0.0588576	0.996**	0.0807875	0.750**	-0.740**	-0.0897081	0.0451237	1	-0.761**	-0.0693148	0.126788	-0.0877634	0.038043	-0.0729905
		Sig. (two-tailed)	0.0119215	0.028783	0.958292	0.0867218	0.787124	0.902734	0.0215091	0.0578877	0.151459	0.0748694	0.00246773	0.00246773	0.0319755	0.946974	0.0107755	0.259861	0.457376	0.0691558	0.0117231	0.305616	0.000116311	0.0943005	0.466388	0.541344	3.08237e-113	0.401469	4.09053e-21	2.72062e-20	0.351337	0.639718		4.88664e-22	0.471808	0.186868	0.392653	0.69315	0.459321
		N	79	79	78	79	79	93	84	87	85	84	110	110	110	110	110	110	107	10	110	110	110	110	110	110	110	110	110	110	110	110	110	110	110	110	97	110	105
	MUFA	Correlation coefficient	0.198293	-0.128179	0.179097	-0.0563125	-0.0380105	0.110262	-0.191901	-0.135843	-0.0995265	-0.134208	-0.259**	0.259**	-0.040443	-0.104136	-0.196*	0.534**	-0.129975	-0.431613	-0.0641896	-0.100185	-0.198*	-0.215*	0.142694	0.00421706	-0.756**	-0.0662244	-0.583**	0.975**	-0.509**	-0.555**	-0.761**	1	-0.536**	-0.141384	0.0687971	-0.051444	0.00989891
		Sig. (two-tailed)	0.0798054	0.260262	0.116666	0.622062	0.739451	0.292726	0.0803363	0.209641	0.3648	0.223557	0.00624187	0.00624187	0.674853	0.278962	0.0406053	1.81763e-09	0.18209	0.212945	0.505268	0.297703	0.0377031	0.0240361	0.136984	0.965125	1.21724e-21	0.491838	2.34942e-11	2.61515e-72	1.37732e-08	3.06303e-10	4.88664e-22		1.59772e-09	0.140664	0.503123	0.593522	0.920168
		N	79	79	78	79	79	93	84	87	85	84	110	110	110	110	110	110	107	10	110	110	110	110	110	110	110	110	110	110	110	110	110	110	110	110	97	110	105
	PUFA	Correlation coefficient	0.0666355	-0.083412	-0.412**	-0.138454	0.0373182	-0.190471	0.0469216	0.0328014	0.0212844	0.0379067	0.0285404	-0.0285404	-0.213*	0.139948	-0.0528358	-0.680**	0.318**	-0.468087	-0.221*	0.247**	-0.222*	0.082155	-0.128635	-0.0256188	-0.0716471	0.0450185	-0.0440157	-0.534**	0.980**	0.820**	-0.0693148	-0.536**	1	0.048671	-0.0615516	0.0585191	0.107573
		Sig. (two-tailed)	0.559572	0.464877	0.000181313	0.223655	0.744032	0.0674339	0.671687	0.762952	0.846686	0.732096	0.767249	0.767249	0.0253249	0.144785	0.583555	2.95455e-16	0.000842031	0.172455	0.020475	0.00936648	0.0195602	0.393521	0.180473	0.790496	0.456989	0.640499	0.647967	1.91818e-09	6.62869e-78	5.8668e-28	0.471808	1.59772e-09		0.613606	0.549225	0.543677	0.274713
		N	79	79	78	79	79	93	84	87	85	84	110	110	110	110	110	110	107	10	110	110	110	110	110	110	110	110	110	110	110	110	110	110	110	110	97	110	105
	Campersterol	Correlation coefficient	-0.220938	0.164406	0.0225869	-0.0347401	-0.0620088	-0.0253405	-0.174476	-0.13823	-0.0935516	-0.226*	0.0435563	-0.0435563	0.0124891	0.0234508	0.172071	0.0896528	-0.18656	-0.723*	0.0912602	-0.0150328	0.139441	-0.00742152	0.130505	0.0539719	0.125325	-0.183318	0.217*	-0.0759935	0.0605857	-0.00635973	0.126788	-0.141384	0.048671	1	0.229*	0.0168101	-0.510**
		Sig. (two-tailed)	0.0503835	0.147657	0.844386	0.761168	0.58721	0.809471	0.112435	0.201666	0.394435	0.0387101	0.6514	0.6514	0.896966	0.807868	0.0722547	0.351635	0.0543481	0.0180477	0.343032	0.876133	0.146259	0.938664	0.174168	0.575477	0.192045	0.0552423	0.0225037	0.430075	0.529514	0.947426	0.186868	0.140664	0.613606		0.0239657	0.861626	2.80459e-08
		N	79	79	78	79	79	93	84	87	85	84	110	110	110	110	110	110	107	10	110	110	110	110	110	110	110	110	110	110	110	110	110	110	110	110	97	110	105
	Stigmaesterol	Correlation coefficient	-0.396**	0.327**	0.148272	-0.106637	-0.0564173	0.02938	-0.254*	-0.269*	-0.161312	-0.158898	0.109219	-0.109219	0.145395	0.0379081	0.071614	-0.101281	0.00559159	-0.560674	0.229*	-0.0841252	0.307**	-0.00143164	-0.032969	-0.113554	-0.0980274	0.0845328	-0.00728892	0.0570537	-0.0662622	0.0268954	-0.0877634	0.0687971	-0.0615516	0.229*	1	-0.151354	-0.498**
		Sig. (two-tailed)	0.000685378	0.00565275	0.224034	0.3796	0.642726	0.79204	0.0229663	0.0137987	0.15024	0.159183	0.286908	0.286908	0.155323	0.712393	0.48576	0.323587	0.957111	0.116327	0.0239458	0.412644	0.00221145	0.988896	0.748525	0.268094	0.339454	0.410375	0.943511	0.578839	0.51902	0.793705	0.392653	0.503123	0.549225	0.0239657		0.138904	3.78855e-07
		N	70	70	69	70	70	83	80	83	81	80	97	97	97	97	97	97	95	9	97	97	97	97	97	97	97	97	97	97	97	97	97	97	97	97	97	97	93
	Sitoesterol	Correlation coefficient	-0.130205	0.189442	0.0824238	-0.00666477	-0.08146	-0.0988815	0.14301	0.0693248	0.207529	0.171685	0.0551657	-0.0551657	0.163035	0.00222691	0.110927	-0.0718938	0.0427476	-0.206688	0.204*	-0.0895903	0.252**	0.0040275	0.0500679	-0.0760135	0.0547045	0.0418418	-0.0964248	-0.0501485	0.0322791	0.137565	0.038043	-0.051444	0.0585191	0.0168101	-0.151354	1	-0.568**
		Sig. (two-tailed)	0.252741	0.0944967	0.473117	0.953514	0.475426	0.345683	0.194374	0.523452	0.0566763	0.118391	0.567045	0.567045	0.0887926	0.981579	0.24863	0.455437	0.661973	0.566695	0.0325652	0.351972	0.00778764	0.966691	0.603451	0.429953	0.570295	0.664276	0.316297	0.602868	0.737802	0.15182	0.69315	0.593522	0.543677	0.861626	0.138904		2.62333e-10
		N	79	79	78	79	79	93	84	87	85	84	110	110	110	110	110	110	107	10	110	110	110	110	110	110	110	110	110	110	110	110	110	110	110	110	97	110	105
	D5_avenasterol	Correlation coefficient	0.398**	-0.376**	-0.177652	0.0225103	0.058522	0.00161925	0.0774456	0.115656	-0.040337	0.0373497	-0.120971	0.120971	-0.240*	-0.056696	-0.243*	-0.0756931	0.110377	0.264706	-0.329**	0.165327	-0.418**	0.0153873	-0.16324	0.0459388	-0.0689069	0.10357	-0.0992788	-0.0391815	0.115561	0.0301283	-0.0729905	0.00989891	0.107573	-0.510**	-0.498**	-0.568**	1
		Sig. (two-tailed)	0.000448422	0.000947844	0.132671	0.84902	0.620403	0.988054	0.49195	0.294802	0.718992	0.740616	0.218971	0.218971	0.0135659	0.565651	0.0125733	0.442819	0.267028	0.491249	0.000616009	0.0919039	9.19994e-06	0.876195	0.0961374	0.641685	0.484887	0.293074	0.313637	0.691487	0.240432	0.760292	0.459321	0.920168	0.274713	2.80459e-08	3.78855e-07	2.62333e-10
		N	74	74	73	74	74	88	81	84	82	81	105	105	105	105	105	105	103	9	105	105	105	105	105	105	105	105	105	105	105	105	105	105	105	105	93	105	105
*. Correlation is significant at the 0.05 level (two-tailed).
**. Correlation is significant at the 0.01 level (two-tailed).
